# Supplementary material for: Olfactory cues and the value of information: voles interpret cues based on recent predator encounters
Source: Behav Ecol Sociobiol. 2018 Nov 26;72(12):187. doi: 10.1007/s00265-018-2600-9 (PMC6267667; doi:10.1007/s00265-018-2600-9)
Supplement: Supplementary file 1 — (XLSX 79 kb) [file 265_2018_2600_MOESM1_ESM.xlsx]

## Sheet: Data
#	CHRONOLOGY	DATE	TIME	TSTAMP	ID	SEX	IDCAT	SYSTEM	ROUND	TREATMENT	SETUP	INITIAL FOOD	SUBSTRATE	GUD	CGUD	PROP_HARV	NORMPH	F/UF
1	PRE	2018-05-06	00:14:00	0	2161	M	2161M	2	1	CTRL	3	1.5	1	1.34	1.34	0.106667	0.332703	F
2	PRE	2018-05-06	00:14:00	0	2161	M	2161M	2	1	WEASEL	3	1.5	1	1.02	1.02	0.32	0.601264	F
3	PRE	2018-05-06	00:14:00	0	2161	M	2161M	2	1	RABBIT	3	1.5	1	1.26	1.26	0.16	0.411517	F
4	POST	2018-05-09	18:01:00	18	2161	M	2161M	2	1	CTRL	3	1.5	1	1.44	1.44	0.04	0.201358	F
5	POST	2018-05-09	18:01:00	18	2161	M	2161M	2	1	WEASEL	3	1.5	1	1.41	1.41	0.06	0.247467	F
6	POST	2018-05-09	18:01:00	18	2161	M	2161M	2	1	RABBIT	3	1.5	1	1.46	1.46	0.0266667	0.164034	F
7	PRE	2018-05-06	18:00:00	18	2161	M	2161M	1	2	CTRL	3	1.5	1	0.92	0.92	0.386667	0.671071	F
8	PRE	2018-05-06	18:00:00	18	2161	M	2161M	1	2	WEASEL	3	1.5	1	1.5	1.5	0	0	UF
9	PRE	2018-05-06	18:00:00	18	2161	M	2161M	1	2	RABBIT	3	1.5	1	1.44	1.44	0.04	0.201358	F
10	POST	2018-05-10	20:15:00	20	2161	M	2161M	3	2	CTRL	3	1.5	1	1.41	1.41	0.06	0.247467	F
11	POST	2018-05-10	20:15:00	20	2161	M	2161M	3	2	WEASEL	3	1.5	1	1.45	1.45	0.0333333	0.183604	F
12	POST	2018-05-10	20:15:00	20	2161	M	2161M	3	2	RABBIT	3	1.5	1	1.47	1.47	0.02	0.141897	UF
13	PRE	2018-05-07	20:27:00	20	2162	F	2162F	4	1	CTRL	3	1.5	1	1.45	1.45	0.0333333	0.183604	F
14	PRE	2018-05-07	20:27:00	20	2162	F	2162F	4	1	WEASEL	3	1.5	1	1.47	1.47	0.02	0.141897	UF
15	PRE	2018-05-07	20:27:00	20	2162	F	2162F	4	1	RABBIT	3	1.5	1	1.51	1.5	0	0	UF
16	POST	2018-05-11	20:17:00	20	2162	F	2162F	2	1	CTRL	3	1.5	1	1.48	1.48	0.0133333	0.115728	UF
17	POST	2018-05-11	20:17:00	20	2162	F	2162F	2	1	WEASEL	3	1.5	1	1.1	1.1	0.266667	0.542639	F
18	POST	2018-05-11	20:17:00	20	2162	F	2162F	2	1	RABBIT	3	1.5	1	1.43	1.43	0.0466667	0.217741	F
19	PRE	2018-05-08	22:44:00	22	2162	F	2162F	3	2	CTRL	3	1.5	1	1.11	1.11	0.26	0.535071	F
20	PRE	2018-05-08	22:44:00	22	2162	F	2162F	3	2	WEASEL	3	1.5	1	1.52	1.5	0	0	UF
21	PRE	2018-05-08	22:44:00	22	2162	F	2162F	3	2	RABBIT	3	1.5	1	0.76	0.76	0.493333	0.778731	F
22	POST	2018-05-12	22:36:00	22	2162	F	2162F	6	2	CTRL	3	1.5	1	1.4	1.4	0.0666667	0.261157	F
23	POST	2018-05-12	22:36:00	22	2162	F	2162F	6	2	WEASEL	3	1.5	1	1.43	1.43	0.0466667	0.217741	F
24	POST	2018-05-12	22:36:00	22	2162	F	2162F	6	2	RABBIT	3	1.5	1	1.29	1.29	0.14	0.383497	F
25	PRE	2018-05-07	22:52:00	22	2163	F	2163F	4	1	CTRL	3	1.5	1	1.37	1.37	0.0866667	0.298819	F
26	PRE	2018-05-07	22:52:00	22	2163	F	2163F	4	1	WEASEL	3	1.5	1	1.52	1.5	0	0	UF
27	PRE	2018-05-07	22:52:00	22	2163	F	2163F	4	1	RABBIT	3	1.5	1	1.51	1.5	0	0	UF
28	POST	2018-05-11	18:00:00	18	2163	F	2163F	1	1	CTRL	3	1.5	1	1.42	1.42	0.0533333	0.233044	F
29	POST	2018-05-11	18:00:00	18	2163	F	2163F	1	1	WEASEL	3	1.5	1	1.5	1.5	0	0	UF
30	POST	2018-05-11	18:00:00	18	2163	F	2163F	1	1	RABBIT	3	1.5	1	1.51	1.5	0	0	UF
31	PRE	2018-05-08	20:25:00	20	2163	F	2163F	1	2	CTRL	3	1.5	1	1.46	1.46	0.0266667	0.164034	F
32	PRE	2018-05-08	20:25:00	20	2163	F	2163F	1	2	WEASEL	3	1.5	1	1.44	1.44	0.04	0.201358	F
33	PRE	2018-05-08	20:25:00	20	2163	F	2163F	1	2	RABBIT	3	1.5	1	1.43	1.43	0.0466667	0.217741	F
34	POST	2018-05-12	20:22:00	20	2163	F	2163F	2	2	CTRL	3	1.5	1	1.4	1.4	0.0666667	0.261157	F
35	POST	2018-05-12	20:22:00	20	2163	F	2163F	2	2	WEASEL	3	1.5	1	1.33	1.33	0.113333	0.343357	F
36	POST	2018-05-12	20:22:00	20	2163	F	2163F	2	2	RABBIT	3	1.5	1	1.48	1.48	0.0133333	0.115728	UF
37	PRE	2018-05-05	22:07:00	22	2164	M	2164M	2	1	CTRL	3	1.5	1	1.25	1.25	0.166667	0.420534	F
38	PRE	2018-05-05	22:07:00	22	2164	M	2164M	2	1	WEASEL	3	1.5	1	1.18	1.18	0.213333	0.480114	F
39	PRE	2018-05-05	22:07:00	22	2164	M	2164M	2	1	RABBIT	3	1.5	1	1.34	1.34	0.106667	0.332703	F
40	POST	2018-05-09	20:20:00	20	2164	M	2164M	3	1	CTRL	3	1.5	1	1.31	1.31	0.126667	0.36388	F
41	POST	2018-05-09	20:20:00	20	2164	M	2164M	3	1	WEASEL	3	1.5	1	1.47	1.47	0.02	0.141897	UF
42	POST	2018-05-09	20:20:00	20	2164	M	2164M	3	1	RABBIT	3	1.5	1	1.1	1.1	0.266667	0.542639	F
43	PRE	2018-05-06	22:16:00	22	2164	M	2164M	1	2	CTRL	3	1.5	1	1.08	1.08	0.28	0.557599	F
44	PRE	2018-05-06	22:16:00	22	2164	M	2164M	1	2	WEASEL	3	1.5	1	1.48	1.48	0.0133333	0.115728	UF
45	PRE	2018-05-06	22:16:00	22	2164	M	2164M	1	2	RABBIT	3	1.5	1	1.42	1.42	0.0533333	0.233044	F
46	POST	2018-05-10	17:57:00	18	2164	M	2164M	1	2	CTRL	3	1.5	1	1.06	1.06	0.293333	0.572342	F
47	POST	2018-05-10	17:57:00	18	2164	M	2164M	1	2	WEASEL	3	1.5	1	1.42	1.42	0.0533333	0.233044	F
48	POST	2018-05-10	17:57:00	18	2164	M	2164M	1	2	RABBIT	3	1.5	1	1.27	1.27	0.153333	0.402346	F
49	PRE	2018-05-16	20:36:00	20	2165	M	2165M	4	1	CTRL	3	1.5	1	1.39	1.39	0.0733333	0.274225	F
50	PRE	2018-05-16	20:36:00	20	2165	M	2165M	4	1	WEASEL	3	1.5	1	1.52	1.5	0	0	UF
51	PRE	2018-05-16	20:36:00	20	2165	M	2165M	4	1	RABBIT	3	1.5	1	1.48	1.48	0.0133333	0.115728	UF
52	POST	2018-05-20	17:01:00	17	2165	M	2165M	1	1	CTRL	3	1.5	1	1.47	1.47	0.02	0.141897	UF
53	POST	2018-05-20	17:01:00	17	2165	M	2165M	1	1	WEASEL	3	1.5	1	1.48	1.48	0.0133333	0.115728	UF
54	POST	2018-05-20	17:01:00	17	2165	M	2165M	1	1	RABBIT	3	1.5	1	1.35	1.35	0.1	0.321751	F
55	PRE	2018-05-17	17:53:00	18	2165	M	2165M	3	2	CTRL	3	1.5	1	1.51	1.5	0	0	UF
56	PRE	2018-05-17	17:53:00	18	2165	M	2165M	3	2	WEASEL	3	1.5	1	1.52	1.5	0	0	UF
57	PRE	2018-05-17	17:53:00	18	2165	M	2165M	3	2	RABBIT	3	1.5	1	1.46	1.46	0.0266667	0.164034	F
58	POST	2018-05-21	19:07:00	19	2165	M	2165M	2	2	CTRL	3	1.5	1	1.52	1.5	0	0	UF
59	POST	2018-05-21	19:07:00	19	2165	M	2165M	2	2	WEASEL	3	1.5	1	1.36	1.36	0.0933333	0.310469	F
60	POST	2018-05-21	19:07:00	19	2165	M	2165M	2	2	RABBIT	3	1.5	1	1.42	1.42	0.0533333	0.233044	F
61	PRE	2018-05-05	20:00:00	20	2166	F	2166F	2	1	CTRL	3	1.5	1	1.38	1.38	0.08	0.286757	F
62	PRE	2018-05-05	20:00:00	20	2166	F	2166F	2	1	WEASEL	3	1.5	1	1.48	1.48	0.0133333	0.115728	UF
63	PRE	2018-05-05	20:00:00	20	2166	F	2166F	2	1	RABBIT	3	1.5	1	1.37	1.37	0.0866667	0.298819	F
64	POST	2018-05-09	18:01:00	18	2166	F	2166F	1	1	CTRL	3	1.5	1	1.29	1.29	0.14	0.383497	F
65	POST	2018-05-09	18:01:00	18	2166	F	2166F	1	1	WEASEL	3	1.5	1	1.45	1.45	0.0333333	0.183604	F
66	POST	2018-05-09	18:01:00	18	2166	F	2166F	1	1	RABBIT	3	1.5	1	1.41	1.41	0.06	0.247467	F
67	PRE	2018-05-06	22:16:00	22	2166	F	2166F	3	2	CTRL	3	1.5	1	1.5	1.5	0	0	UF
68	PRE	2018-05-06	22:16:00	22	2166	F	2166F	3	2	WEASEL	3	1.5	1	1.31	1.31	0.126667	0.36388	F
69	PRE	2018-05-06	22:16:00	22	2166	F	2166F	3	2	RABBIT	3	1.5	1	1.42	1.42	0.0533333	0.233044	F
70	POST	2018-05-10	20:15:00	20	2166	F	2166F	2	2	CTRL	3	1.5	1	1.38	1.38	0.08	0.286757	F
71	POST	2018-05-10	20:15:00	20	2166	F	2166F	2	2	WEASEL	3	1.5	1	1.41	1.41	0.06	0.247467	F
72	POST	2018-05-10	20:15:00	20	2166	F	2166F	2	2	RABBIT	3	1.5	1	1.42	1.42	0.0533333	0.233044	F
73	PRE	2018-05-07	22:52:00	22	2167	F	2167F	1	1	CTRL	3	1.5	1	1.37	1.37	0.0866667	0.298819	F
74	PRE	2018-05-07	22:52:00	22	2167	F	2167F	1	1	WEASEL	3	1.5	1	1.3	1.3	0.133333	0.373792	F
75	PRE	2018-05-07	22:52:00	22	2167	F	2167F	1	1	RABBIT	3	1.5	1	1.46	1.46	0.0266667	0.164034	F
76	POST	2018-05-11	18:00:00	18	2167	F	2167F	2	1	CTRL	3	1.5	1	1.56	1.5	0	0	UF
77	POST	2018-05-11	18:00:00	18	2167	F	2167F	2	1	WEASEL	3	1.5	1	1.31	1.31	0.126667	0.36388	F
78	POST	2018-05-11	18:00:00	18	2167	F	2167F	2	1	RABBIT	3	1.5	1	1.51	1.5	0	0	UF
79	PRE	2018-05-08	18:05:00	18	2167	F	2167F	4	2	CTRL	3	1.5	1	1.34	1.34	0.106667	0.332703	F
80	PRE	2018-05-08	18:05:00	18	2167	F	2167F	4	2	WEASEL	3	1.5	1	1.47	1.47	0.02	0.141897	UF
81	PRE	2018-05-08	18:05:00	18	2167	F	2167F	4	2	RABBIT	3	1.5	1	1.5	1.5	0	0	UF
82	POST	2018-05-12	20:22:00	20	2167	F	2167F	5	2	CTRL	3	1.5	1	1.48	1.48	0.0133333	0.115728	UF
83	POST	2018-05-12	20:22:00	20	2167	F	2167F	5	2	WEASEL	3	1.5	1	1.5	1.5	0	0	UF
84	POST	2018-05-12	20:22:00	20	2167	F	2167F	5	2	RABBIT	3	1.5	1	1.52	1.5	0	0	UF
85	PRE	2018-05-06	02:22:00	2	2168	M	2168M	1	1	CTRL	3	1.5	1	1.03	1.03	0.313333	0.594098	F
86	PRE	2018-05-06	02:22:00	2	2168	M	2168M	1	1	WEASEL	3	1.5	1	1.5	1.5	0	0	UF
87	PRE	2018-05-06	02:22:00	2	2168	M	2168M	1	1	RABBIT	3	1.5	1	1.1	1.1	0.266667	0.542639	F
88	POST	2018-05-09	20:20:00	20	2168	M	2168M	2	1	CTRL	3	1.5	1	1.48	1.48	0.0133333	0.115728	UF
89	POST	2018-05-09	20:20:00	20	2168	M	2168M	2	1	WEASEL	3	1.5	1	1.5	1.5	0	0	UF
90	POST	2018-05-09	20:20:00	20	2168	M	2168M	2	1	RABBIT	3	1.5	1	1.4	1.4	0.0666667	0.261157	F
91	PRE	2018-05-06	18:00:00	18	2168	M	2168M	2	2	CTRL	3	1.5	1	1.34	1.34	0.106667	0.332703	F
92	PRE	2018-05-06	18:00:00	18	2168	M	2168M	2	2	WEASEL	3	1.5	1	1.51	1.5	0	0	UF
93	PRE	2018-05-06	18:00:00	18	2168	M	2168M	2	2	RABBIT	3	1.5	1	1.5	1.5	0	0	UF
94	POST	2018-05-10	22:28:00	22	2168	M	2168M	1	2	CTRL	3	1.5	1	1.1	1.1	0.266667	0.542639	F
95	POST	2018-05-10	22:28:00	22	2168	M	2168M	1	2	WEASEL	3	1.5	1	1.48	1.48	0.0133333	0.115728	UF
96	POST	2018-05-10	22:28:00	22	2168	M	2168M	1	2	RABBIT	3	1.5	1	1.51	1.5	0	0	UF
97	PRE	2018-05-16	20:36:00	20	2169	M	2169M	3	1	CTRL	3	1.5	1	1.33	1.33	0.113333	0.343357	F
98	PRE	2018-05-16	20:36:00	20	2169	M	2169M	3	1	WEASEL	3	1.5	1	1.43	1.43	0.0466667	0.217741	F
99	PRE	2018-05-16	20:36:00	20	2169	M	2169M	3	1	RABBIT	3	1.5	1	1.49	1.49	0.00666667	0.0817407	UF
100	POST	2018-05-20	17:01:00	17	2169	M	2169M	2	1	CTRL	3	1.5	1	1.38	1.38	0.08	0.286757	F
101	POST	2018-05-20	17:01:00	17	2169	M	2169M	2	1	WEASEL	3	1.5	1	1.41	1.41	0.06	0.247467	F
102	POST	2018-05-20	17:01:00	17	2169	M	2169M	2	1	RABBIT	3	1.5	1	1.42	1.42	0.0533333	0.233044	F
103	PRE	2018-05-17	17:53:00	18	2169	M	2169M	4	2	CTRL	3	1.5	1	1.42	1.42	0.0533333	0.233044	F
104	PRE	2018-05-17	17:53:00	18	2169	M	2169M	4	2	WEASEL	3	1.5	1	1.51	1.5	0	0	UF
105	PRE	2018-05-17	17:53:00	18	2169	M	2169M	4	2	RABBIT	3	1.5	1	1.49	1.49	0.00666667	0.0817407	UF
106	POST	2018-05-21	19:07:00	19	2169	M	2169M	1	2	CTRL	3	1.5	1	1.29	1.29	0.14	0.383497	F
107	POST	2018-05-21	19:07:00	19	2169	M	2169M	1	2	WEASEL	3	1.5	1	1.48	1.48	0.0133333	0.115728	UF
108	POST	2018-05-21	19:07:00	19	2169	M	2169M	1	2	RABBIT	3	1.5	1	1.35	1.35	0.1	0.321751	F
109	PRE	2018-05-07	18:09:00	18	2170	M	2170M	4	1	CTRL	3	1.5	1	1.49	1.49	0.00666667	0.0817407	UF
110	PRE	2018-05-07	18:09:00	18	2170	M	2170M	4	1	WEASEL	3	1.5	1	1.51	1.5	0	0	UF
111	PRE	2018-05-07	18:09:00	18	2170	M	2170M	4	1	RABBIT	3	1.5	1	1.51	1.5	0	0	UF
112	POST	2018-05-11	18:00:00	18	2170	M	2170M	3	1	CTRL	3	1.5	1	1.25	1.25	0.166667	0.420534	F
113	POST	2018-05-11	18:00:00	18	2170	M	2170M	3	1	WEASEL	3	1.5	1	1.46	1.46	0.0266667	0.164034	F
114	POST	2018-05-11	18:00:00	18	2170	M	2170M	3	1	RABBIT	3	1.5	1	1.48	1.48	0.0133333	0.115728	UF
115	PRE	2018-05-08	20:25:00	20	2170	M	2170M	2	2	CTRL	3	1.5	1	1.45	1.45	0.0333333	0.183604	F
116	PRE	2018-05-08	20:25:00	20	2170	M	2170M	2	2	WEASEL	3	1.5	1	1.23	1.23	0.18	0.438149	F
117	PRE	2018-05-08	20:25:00	20	2170	M	2170M	2	2	RABBIT	3	1.5	1	1.17	1.17	0.22	0.488205	F
118	POST	2018-05-12	20:22:00	20	2170	M	2170M	1	2	CTRL	3	1.5	1	1.47	1.47	0.02	0.141897	UF
119	POST	2018-05-12	20:22:00	20	2170	M	2170M	1	2	WEASEL	3	1.5	1	1.35	1.35	0.1	0.321751	F
120	POST	2018-05-12	20:22:00	20	2170	M	2170M	1	2	RABBIT	3	1.5	1	1.39	1.39	0.0733333	0.274225	F
121	PRE	2018-05-07	22:52:00	22	2171	F	2171F	2	1	CTRL	3	1.5	1	1.37	1.37	0.0866667	0.298819	F
122	PRE	2018-05-07	22:52:00	22	2171	F	2171F	2	1	WEASEL	3	1.5	1	1.28	1.28	0.146667	0.39301	F
123	PRE	2018-05-07	22:52:00	22	2171	F	2171F	2	1	RABBIT	3	1.5	1	1.51	1.5	0	0	UF
124	POST	2018-05-11	20:17:00	20	2171	F	2171F	1	1	CTRL	3	1.5	1	1.45	1.45	0.0333333	0.183604	F
125	POST	2018-05-11	20:17:00	20	2171	F	2171F	1	1	WEASEL	3	1.5	1	1.46	1.46	0.0266667	0.164034	F
126	POST	2018-05-11	20:17:00	20	2171	F	2171F	1	1	RABBIT	3	1.5	1	1.5	1.5	0	0	UF
127	PRE	2018-05-08	18:05:00	18	2171	F	2171F	3	2	CTRL	3	1.5	1	1.47	1.47	0.02	0.141897	UF
128	PRE	2018-05-08	18:05:00	18	2171	F	2171F	3	2	WEASEL	3	1.5	1	1.5	1.5	0	0	UF
129	PRE	2018-05-08	18:05:00	18	2171	F	2171F	3	2	RABBIT	3	1.5	1	0.98	0.98	0.346667	0.629554	F
130	POST	2018-05-12	22:36:00	22	2171	F	2171F	5	2	CTRL	3	1.5	1	1.45	1.45	0.0333333	0.183604	F
131	POST	2018-05-12	22:36:00	22	2171	F	2171F	5	2	WEASEL	3	1.5	1	1.5	1.5	0	0	UF
132	POST	2018-05-12	22:36:00	22	2171	F	2171F	5	2	RABBIT	3	1.5	1	1.48	1.48	0.0133333	0.115728	UF
133	PRE	2018-05-16	18:16:00	18	2172	M	2172M	3	1	CTRL	3	1.5	1	1.39	1.39	0.0733333	0.274225	F
134	PRE	2018-05-16	18:16:00	18	2172	M	2172M	3	1	WEASEL	3	1.5	1	1.5	1.5	0	0	UF
135	PRE	2018-05-16	18:16:00	18	2172	M	2172M	3	1	RABBIT	3	1.5	1	1.35	1.35	0.1	0.321751	F
136	POST	2018-05-20	19:15:00	19	2172	M	2172M	2	1	CTRL	3	1.5	1	1.46	1.46	0.0266667	0.164034	F
137	POST	2018-05-20	19:15:00	19	2172	M	2172M	2	1	WEASEL	3	1.5	1	1.4	1.4	0.0666667	0.261157	F
138	POST	2018-05-20	19:15:00	19	2172	M	2172M	2	1	RABBIT	3	1.5	1	1.41	1.41	0.06	0.247467	F
139	PRE	2018-05-17	22:34:00	22	2172	M	2172M	4	2	CTRL	3	1.5	1	1.44	1.44	0.04	0.201358	F
140	PRE	2018-05-17	22:34:00	22	2172	M	2172M	4	2	WEASEL	3	1.5	1	1.34	1.34	0.106667	0.332703	F
141	PRE	2018-05-17	22:34:00	22	2172	M	2172M	4	2	RABBIT	3	1.5	1	1.43	1.43	0.0466667	0.217741	F
142	POST	2018-05-21	21:17:00	21	2172	M	2172M	1	2	CTRL	3	1.5	1	1.3	1.3	0.133333	0.373792	F
143	POST	2018-05-21	21:17:00	21	2172	M	2172M	1	2	WEASEL	3	1.5	1	1.51	1.5	0	0	UF
144	POST	2018-05-21	21:17:00	21	2172	M	2172M	1	2	RABBIT	3	1.5	1	1.48	1.48	0.0133333	0.115728	UF
145	PRE	2018-05-07	18:09:00	18	2182	F	2182F	1	1	CTRL	3	1.5	1	1.51	1.5	0	0	UF
146	PRE	2018-05-07	18:09:00	18	2182	F	2182F	1	1	WEASEL	3	1.5	1	1.36	1.36	0.0933333	0.310469	F
147	PRE	2018-05-07	18:09:00	18	2182	F	2182F	1	1	RABBIT	3	1.5	1	1.38	1.38	0.08	0.286757	F
148	POST	2018-05-12	00:43:00	0	2182	F	2182F	1	1	CTRL	3	1.5	1	1.09	1.09	0.273333	0.550147	F
149	POST	2018-05-12	00:43:00	0	2182	F	2182F	1	1	WEASEL	3	1.5	1	1.37	1.37	0.0866667	0.298819	F
150	POST	2018-05-12	00:43:00	0	2182	F	2182F	1	1	RABBIT	3	1.5	1	1.26	1.26	0.16	0.411517	F
151	PRE	2018-05-08	20:25:00	20	2182	F	2182F	4	2	CTRL	3	1.5	1	1.15	1.15	0.233333	0.50413	F
152	PRE	2018-05-08	20:25:00	20	2182	F	2182F	4	2	WEASEL	3	1.5	1	1.41	1.41	0.06	0.247467	F
153	PRE	2018-05-08	20:25:00	20	2182	F	2182F	4	2	RABBIT	3	1.5	1	1.22	1.22	0.186667	0.446764	F
154	POST	2018-05-14	22:12:00	22	2182	F	2182F	2	2	CTRL	3	1.5	1	1.13	1.13	0.246667	0.519741	F
155	POST	2018-05-14	22:12:00	22	2182	F	2182F	2	2	WEASEL	3	1.5	1	1.5	1.5	0	0	UF
156	POST	2018-05-14	22:12:00	22	2182	F	2182F	2	2	RABBIT	3	1.5	1	1.29	1.29	0.14	0.383497	F
157	PRE	2018-05-07	20:27:00	20	2186	F	2186F	3	1	CTRL	3	1.5	1	1.52	1.5	0	0	UF
158	PRE	2018-05-07	20:27:00	20	2186	F	2186F	3	1	WEASEL	3	1.5	1	1.52	1.5	0	0	UF
159	PRE	2018-05-07	20:27:00	20	2186	F	2186F	3	1	RABBIT	3	1.5	1	1.39	1.39	0.0733333	0.274225	F
160	POST	2018-05-11	18:00:00	18	2186	F	2186F	6	1	CTRL	3	1.5	1	1.21	1.21	0.193333	0.455261	F
161	POST	2018-05-11	18:00:00	18	2186	F	2186F	6	1	WEASEL	3	1.5	1	1.21	1.21	0.193333	0.455261	F
162	POST	2018-05-11	18:00:00	18	2186	F	2186F	6	1	RABBIT	3	1.5	1	1.26	1.26	0.16	0.411517	F
163	PRE	2018-05-08	18:05:00	18	2186	F	2186F	1	2	CTRL	3	1.5	1	1.45	1.45	0.0333333	0.183604	F
164	PRE	2018-05-08	18:05:00	18	2186	F	2186F	1	2	WEASEL	3	1.5	1	1.44	1.44	0.04	0.201358	F
165	PRE	2018-05-08	18:05:00	18	2186	F	2186F	1	2	RABBIT	3	1.5	1	1.36	1.36	0.0933333	0.310469	F
166	POST	2018-05-12	20:22:00	20	2186	F	2186F	6	2	CTRL	3	1.5	1	1.44	1.44	0.04	0.201358	F
167	POST	2018-05-12	20:22:00	20	2186	F	2186F	6	2	WEASEL	3	1.5	1	1.33	1.33	0.113333	0.343357	F
168	POST	2018-05-12	20:22:00	20	2186	F	2186F	6	2	RABBIT	3	1.5	1	1.3	1.3	0.133333	0.373792	F
169	PRE	2018-05-06	02:22:00	2	2192	F	2192F	2	1	CTRL	3	1.5	1	1.25	1.25	0.166667	0.420534	F
170	PRE	2018-05-06	02:22:00	2	2192	F	2192F	2	1	WEASEL	3	1.5	1	1.34	1.34	0.106667	0.332703	F
171	PRE	2018-05-06	02:22:00	2	2192	F	2192F	2	1	RABBIT	3	1.5	1	1.18	1.18	0.213333	0.480114	F
172	POST	2018-05-09	22:35:00	22	2192	F	2192F	1	1	CTRL	3	1.5	1	1.37	1.37	0.0866667	0.298819	F
173	POST	2018-05-09	22:35:00	22	2192	F	2192F	1	1	WEASEL	3	1.5	1	1.39	1.39	0.0733333	0.274225	F
174	POST	2018-05-09	22:35:00	22	2192	F	2192F	1	1	RABBIT	3	1.5	1	1.39	1.39	0.0733333	0.274225	F
175	PRE	2018-05-06	18:00:00	18	2192	F	2192F	3	2	CTRL	3	1.5	1	1.35	1.35	0.1	0.321751	F
176	PRE	2018-05-06	18:00:00	18	2192	F	2192F	3	2	WEASEL	3	1.5	1	1.36	1.36	0.0933333	0.310469	F
177	PRE	2018-05-06	18:00:00	18	2192	F	2192F	3	2	RABBIT	3	1.5	1	1.39	1.39	0.0733333	0.274225	F
178	POST	2018-05-10	17:57:00	18	2192	F	2192F	2	2	CTRL	3	1.5	1	1.39	1.39	0.0733333	0.274225	F
179	POST	2018-05-10	17:57:00	18	2192	F	2192F	2	2	WEASEL	3	1.5	1	1.51	1.5	0	0	UF
180	POST	2018-05-10	17:57:00	18	2192	F	2192F	2	2	RABBIT	3	1.5	1	1.48	1.48	0.0133333	0.115728	UF
181	PRE	2018-05-16	22:49:00	22	2227	M	2227M	4	1	CTRL	3	1.5	1	1.27	1.27	0.153333	0.402346	F
182	PRE	2018-05-16	22:49:00	22	2227	M	2227M	4	1	WEASEL	3	1.5	1	1.4	1.4	0.0666667	0.261157	F
183	PRE	2018-05-16	22:49:00	22	2227	M	2227M	4	1	RABBIT	3	1.5	1	1.52	1.5	0	0	UF
184	POST	2018-05-22	19:54:00	19	2227	M	2227M	4	1	CTRL	3	1.5	1	1.41	1.41	0.06	0.247467	F
185	POST	2018-05-22	19:54:00	19	2227	M	2227M	4	1	WEASEL	3	1.5	1	1.52	1.5	0	0	UF
186	POST	2018-05-22	19:54:00	19	2227	M	2227M	4	1	RABBIT	3	1.5	1	1.49	1.49	0.00666667	0.0817407	UF
187	PRE	2018-05-17	20:13:00	20	2227	M	2227M	4	2	CTRL	3	1.5	1	1.45	1.45	0.0333333	0.183604	F
188	PRE	2018-05-17	20:13:00	20	2227	M	2227M	4	2	WEASEL	3	1.5	1	1.48	1.48	0.0133333	0.115728	UF
189	PRE	2018-05-17	20:13:00	20	2227	M	2227M	4	2	RABBIT	3	1.5	1	1.49	1.49	0.00666667	0.0817407	UF
190	POST	2018-05-23	21:33:00	21	2227	M	2227M	5	2	CTRL	3	1.5	1	1.44	1.44	0.04	0.201358	F
191	POST	2018-05-23	21:33:00	21	2227	M	2227M	5	2	WEASEL	3	1.5	1	1.38	1.38	0.08	0.286757	F
192	POST	2018-05-23	21:33:00	21	2227	M	2227M	5	2	RABBIT	3	1.5	1	1.4	1.4	0.0666667	0.261157	F
193	PRE	2018-05-16	22:49:00	22	2228	M	2228M	3	1	CTRL	3	1.5	1	1.4	1.4	0.0666667	0.261157	F
194	PRE	2018-05-16	22:49:00	22	2228	M	2228M	3	1	WEASEL	3	1.5	1	1.4	1.4	0.0666667	0.261157	F
195	PRE	2018-05-16	22:49:00	22	2228	M	2228M	3	1	RABBIT	3	1.5	1	1.43	1.43	0.0466667	0.217741	F
196	PRE	2018-05-17	20:13:00	20	2228	M	2228M	3	2	CTRL	3	1.5	1	1.41	1.41	0.06	0.247467	F
197	PRE	2018-05-17	20:13:00	20	2228	M	2228M	3	2	WEASEL	3	1.5	1	1.28	1.28	0.146667	0.39301	F
198	PRE	2018-05-17	20:13:00	20	2228	M	2228M	3	2	RABBIT	3	1.5	1	1.38	1.38	0.08	0.286757	F
199	POST	2018-05-22	17:38:00	17	2228	M	2228M	5	1	CTRL	3	1.5	1	1.32	1.32	0.12	0.353742	F
200	POST	2018-05-22	17:38:00	17	2228	M	2228M	5	1	WEASEL	3	1.5	1	1.39	1.39	0.0733333	0.274225	F
201	POST	2018-05-22	17:38:00	17	2228	M	2228M	5	1	RABBIT	3	1.5	1	1.48	1.48	0.0133333	0.115728	UF
202	POST	2018-05-23	19:12:00	19	2228	M	2228M	6	2	CTRL	3	1.5	1	1.35	1.35	0.1	0.321751	F
203	POST	2018-05-23	19:12:00	19	2228	M	2228M	6	2	WEASEL	3	1.5	1	1.4	1.4	0.0666667	0.261157	F
204	POST	2018-05-23	19:12:00	19	2228	M	2228M	6	2	RABBIT	3	1.5	1	1.24	1.24	0.173333	0.429409	F
205	PRE	2018-05-16	22:49:00	22	2229	M	2229M	5	1	CTRL	3	1.5	1	1.42	1.42	0.0533333	0.233044	F
206	PRE	2018-05-16	22:49:00	22	2229	M	2229M	5	1	WEASEL	3	1.5	1	1.47	1.47	0.02	0.141897	UF
207	PRE	2018-05-16	22:49:00	22	2229	M	2229M	5	1	RABBIT	3	1.5	1	1.5	1.5	0	0	UF
208	POST	2018-05-22	17:38:00	17	2229	M	2229M	4	1	CTRL	3	1.5	1	1.51	1.5	0	0	UF
209	POST	2018-05-22	17:38:00	17	2229	M	2229M	4	1	WEASEL	3	1.5	1	1.47	1.47	0.02	0.141897	UF
210	POST	2018-05-22	17:38:00	17	2229	M	2229M	4	1	RABBIT	3	1.5	1	1.28	1.28	0.146667	0.39301	F
211	PRE	2018-05-17	20:13:00	20	2229	M	2229M	6	2	CTRL	3	1.5	1	1.51	1.5	0	0	UF
212	PRE	2018-05-17	20:13:00	20	2229	M	2229M	6	2	WEASEL	3	1.5	1	1.45	1.45	0.0333333	0.183604	F
213	PRE	2018-05-17	20:13:00	20	2229	M	2229M	6	2	RABBIT	3	1.5	1	1.51	1.5	0	0	UF
214	POST	2018-05-23	19:12:00	19	2229	M	2229M	5	2	CTRL	3	1.5	1	1.52	1.5	0	0	UF
215	POST	2018-05-23	19:12:00	19	2229	M	2229M	5	2	WEASEL	3	1.5	1	1.49	1.49	0.00666667	0.0817407	UF
216	POST	2018-05-23	19:12:00	19	2229	M	2229M	5	2	RABBIT	3	1.5	1	1.39	1.39	0.0733333	0.274225	F
217	PRE	2018-05-16	20:36:00	20	2230	M	2230M	6	1	CTRL	3	1.5	1	1.42	1.42	0.0533333	0.233044	F
218	PRE	2018-05-16	20:36:00	20	2230	M	2230M	6	1	WEASEL	3	1.5	1	1.47	1.47	0.02	0.141897	UF
219	PRE	2018-05-16	20:36:00	20	2230	M	2230M	6	1	RABBIT	3	1.5	1	1.49	1.49	0.00666667	0.0817407	UF
220	POST	2018-05-22	19:54:00	19	2230	M	2230M	2	1	CTRL	3	1.5	1	1.3	1.3	0.133333	0.373792	F
221	POST	2018-05-22	19:54:00	19	2230	M	2230M	2	1	WEASEL	3	1.5	1	1.46	1.46	0.0266667	0.164034	F
222	POST	2018-05-22	19:54:00	19	2230	M	2230M	2	1	RABBIT	3	1.5	1	1.45	1.45	0.0333333	0.183604	F
223	PRE	2018-05-17	17:53:00	18	2230	M	2230M	5	2	CTRL	3	1.5	1	1.47	1.47	0.02	0.141897	UF
224	PRE	2018-05-17	17:53:00	18	2230	M	2230M	5	2	WEASEL	3	1.5	1	1.4	1.4	0.0666667	0.261157	F
225	PRE	2018-05-17	17:53:00	18	2230	M	2230M	5	2	RABBIT	3	1.5	1	1.29	1.29	0.14	0.383497	F
226	POST	2018-05-23	21:33:00	21	2230	M	2230M	3	2	CTRL	3	1.5	1	1.43	1.43	0.0466667	0.217741	F
227	POST	2018-05-23	21:33:00	21	2230	M	2230M	3	2	WEASEL	3	1.5	1	1.43	1.43	0.0466667	0.217741	F
228	POST	2018-05-23	21:33:00	21	2230	M	2230M	3	2	RABBIT	3	1.5	1	1.42	1.42	0.0533333	0.233044	F
229	PRE	2018-05-16	22:49:00	22	2231	M	2231M	1	1	CTRL	3	1.5	1	1.48	1.48	0.0133333	0.115728	UF
230	PRE	2018-05-16	22:49:00	22	2231	M	2231M	1	1	WEASEL	3	1.5	1	1.5	1.5	0	0	UF
231	PRE	2018-05-16	22:49:00	22	2231	M	2231M	1	1	RABBIT	3	1.5	1	1.13	1.13	0.246667	0.519741	F
232	POST	2018-05-22	19:54:00	19	2231	M	2231M	1	1	CTRL	3	1.5	1	1.52	1.5	0	0	UF
233	POST	2018-05-22	19:54:00	19	2231	M	2231M	1	1	WEASEL	3	1.5	1	1.51	1.5	0	0	UF
234	POST	2018-05-22	19:54:00	19	2231	M	2231M	1	1	RABBIT	3	1.5	1	1.5	1.5	0	0	UF
235	PRE	2018-05-18	00:47:00	0	2231	M	2231M	2	2	CTRL	3	1.5	1	1.36	1.36	0.0933333	0.310469	F
236	PRE	2018-05-18	00:47:00	0	2231	M	2231M	2	2	WEASEL	3	1.5	1	1.35	1.35	0.1	0.321751	F
237	PRE	2018-05-18	00:47:00	0	2231	M	2231M	2	2	RABBIT	3	1.5	1	1.43	1.43	0.0466667	0.217741	F
238	POST	2018-05-23	21:33:00	21	2231	M	2231M	2	2	CTRL	3	1.5	1	1.49	1.49	0.00666667	0.0817407	UF
239	POST	2018-05-23	21:33:00	21	2231	M	2231M	2	2	WEASEL	3	1.5	1	1.47	1.47	0.02	0.141897	UF
240	POST	2018-05-23	21:33:00	21	2231	M	2231M	2	2	RABBIT	3	1.5	1	1.48	1.48	0.0133333	0.115728	UF
241	PRE	2018-05-16	22:49:00	22	2232	F	2232F	2	1	CTRL	3	1.5	1	1.41	1.41	0.06	0.247467	F
242	PRE	2018-05-16	22:49:00	22	2232	F	2232F	2	1	WEASEL	3	1.5	1	1.36	1.36	0.0933333	0.310469	F
243	PRE	2018-05-16	22:49:00	22	2232	F	2232F	2	1	RABBIT	3	1.5	1	1.44	1.44	0.04	0.201358	F
244	POST	2018-05-22	17:38:00	17	2232	F	2232F	6	1	CTRL	3	1.5	1	0.95	0.95	0.366667	0.650432	F
245	POST	2018-05-22	17:38:00	17	2232	F	2232F	6	1	WEASEL	3	1.5	1	1.5	1.5	0	0	UF
246	POST	2018-05-22	17:38:00	17	2232	F	2232F	6	1	RABBIT	3	1.5	1	1.5	1.5	0	0	UF
247	PRE	2018-05-18	00:47:00	0	2232	F	2232F	1	2	CTRL	3	1.5	1	1.34	1.34	0.106667	0.332703	F
248	PRE	2018-05-18	00:47:00	0	2232	F	2232F	1	2	WEASEL	3	1.5	1	1.45	1.45	0.0333333	0.183604	F
249	PRE	2018-05-18	00:47:00	0	2232	F	2232F	1	2	RABBIT	3	1.5	1	1.43	1.43	0.0466667	0.217741	F
250	POST	2018-05-23	19:12:00	19	2232	F	2232F	1	2	CTRL	3	1.5	1	1.27	1.27	0.153333	0.402346	F
251	POST	2018-05-23	19:12:00	19	2232	F	2232F	1	2	WEASEL	3	1.5	1	1.51	1.5	0	0	UF
252	POST	2018-05-23	19:12:00	19	2232	F	2232F	1	2	RABBIT	3	1.5	1	1.53	1.5	0	0	UF
253	PRE	2018-05-16	22:49:00	22	2233	F	2233F	6	1	CTRL	3	1.5	1	1.42	1.42	0.0533333	0.233044	F
254	PRE	2018-05-16	22:49:00	22	2233	F	2233F	6	1	WEASEL	3	1.5	1	1.42	1.42	0.0533333	0.233044	F
255	PRE	2018-05-16	22:49:00	22	2233	F	2233F	6	1	RABBIT	3	1.5	1	1.29	1.29	0.14	0.383497	F
256	POST	2018-05-22	19:54:00	19	2233	F	2233F	3	1	CTRL	3	1.5	1	1.48	1.48	0.0133333	0.115728	UF
257	POST	2018-05-22	19:54:00	19	2233	F	2233F	3	1	WEASEL	3	1.5	1	1.3	1.3	0.133333	0.373792	F
258	POST	2018-05-22	19:54:00	19	2233	F	2233F	3	1	RABBIT	3	1.5	1	1.52	1.5	0	0	UF
259	PRE	2018-05-17	20:13:00	20	2233	F	2233F	5	2	CTRL	3	1.5	1	1.51	1.5	0	0	UF
260	PRE	2018-05-17	20:13:00	20	2233	F	2233F	5	2	WEASEL	3	1.5	1	1.5	1.5	0	0	UF
261	PRE	2018-05-17	20:13:00	20	2233	F	2233F	5	2	RABBIT	3	1.5	1	1.5	1.5	0	0	UF
262	POST	2018-05-23	21:33:00	21	2233	F	2233F	4	2	CTRL	3	1.5	1	1.5	1.5	0	0	UF
263	POST	2018-05-23	21:33:00	21	2233	F	2233F	4	2	WEASEL	3	1.5	1	1.5	1.5	0	0	UF
264	POST	2018-05-23	21:33:00	21	2233	F	2233F	4	2	RABBIT	3	1.5	1	1.39	1.39	0.0733333	0.274225	F
265	PRE	2018-05-17	00:59:00	0	2235	F	2235F	2	1	CTRL	3	1.5	1	1.03	1.03	0.313333	0.594098	F
266	PRE	2018-05-17	00:59:00	0	2235	F	2235F	2	1	WEASEL	3	1.5	1	1.14	1.14	0.24	0.511973	F
267	PRE	2018-05-17	00:59:00	0	2235	F	2235F	2	1	RABBIT	3	1.5	1	1.32	1.32	0.12	0.353742	F
268	POST	2018-05-22	17:38:00	17	2235	F	2235F	2	1	CTRL	3	1.5	1	1.48	1.48	0.0133333	0.115728	UF
269	POST	2018-05-22	17:38:00	17	2235	F	2235F	2	1	WEASEL	3	1.5	1	1.5	1.5	0	0	UF
270	POST	2018-05-22	17:38:00	17	2235	F	2235F	2	1	RABBIT	3	1.5	1	1.49	1.49	0.00666667	0.0817407	UF
271	PRE	2018-05-17	20:13:00	20	2235	F	2235F	1	2	CTRL	3	1.5	1	1.3	1.3	0.133333	0.373792	F
272	PRE	2018-05-17	20:13:00	20	2235	F	2235F	1	2	WEASEL	3	1.5	1	1.5	1.5	0	0	UF
273	PRE	2018-05-17	20:13:00	20	2235	F	2235F	1	2	RABBIT	3	1.5	1	1.45	1.45	0.0333333	0.183604	F
274	POST	2018-05-23	19:12:00	19	2235	F	2235F	3	2	CTRL	3	1.5	1	1.46	1.46	0.0266667	0.164034	F
275	POST	2018-05-23	19:12:00	19	2235	F	2235F	3	2	WEASEL	3	1.5	1	1.47	1.47	0.02	0.141897	UF
276	POST	2018-05-23	19:12:00	19	2235	F	2235F	3	2	RABBIT	3	1.5	1	1.38	1.38	0.08	0.286757	F
277	PRE	2018-05-16	20:36:00	20	2236	F	2236F	5	1	CTRL	3	1.5	1	1.5	1.5	0	0	UF
278	PRE	2018-05-16	20:36:00	20	2236	F	2236F	5	1	WEASEL	3	1.5	1	1.5	1.5	0	0	UF
279	PRE	2018-05-16	20:36:00	20	2236	F	2236F	5	1	RABBIT	3	1.5	1	1.52	1.5	0	0	UF
280	POST	2018-05-22	17:38:00	17	2236	F	2236F	1	1	CTRL	3	1.5	1	1.4	1.4	0.0666667	0.261157	F
281	POST	2018-05-22	17:38:00	17	2236	F	2236F	1	1	WEASEL	3	1.5	1	1.5	1.5	0	0	UF
282	POST	2018-05-22	17:38:00	17	2236	F	2236F	1	1	RABBIT	3	1.5	1	1.52	1.5	0	0	UF
283	PRE	2018-05-17	17:53:00	18	2236	F	2236F	6	2	CTRL	3	1.5	1	1.3	1.3	0.133333	0.373792	F
284	PRE	2018-05-17	17:53:00	18	2236	F	2236F	6	2	WEASEL	3	1.5	1	1.51	1.5	0	0	UF
285	PRE	2018-05-17	17:53:00	18	2236	F	2236F	6	2	RABBIT	3	1.5	1	1.43	1.43	0.0466667	0.217741	F
286	POST	2018-05-23	19:12:00	19	2236	F	2236F	2	2	CTRL	3	1.5	1	1.5	1.5	0	0	UF
287	POST	2018-05-23	19:12:00	19	2236	F	2236F	2	2	WEASEL	3	1.5	1	1.49	1.49	0.00666667	0.0817407	UF
288	POST	2018-05-23	19:12:00	19	2236	F	2236F	2	2	RABBIT	3	1.5	1	1.51	1.5	0	0	UF
289	PRE	2018-05-16	18:16:00	18	2237	F	2237F	4	1	CTRL	3	1.5	1	1.48	1.48	0.0133333	0.115728	UF
290	PRE	2018-05-16	18:16:00	18	2237	F	2237F	4	1	WEASEL	3	1.5	1	1.49	1.49	0.00666667	0.0817407	UF
291	PRE	2018-05-16	18:16:00	18	2237	F	2237F	4	1	RABBIT	3	1.5	1	1.42	1.42	0.0533333	0.233044	F
292	POST	2018-05-20	21:26:00	21	2237	F	2237F	1	1	CTRL	3	1.5	1	1.5	1.5	0	0	UF
293	POST	2018-05-20	21:26:00	21	2237	F	2237F	1	1	WEASEL	3	1.5	1	1.52	1.5	0	0	UF
294	POST	2018-05-20	21:26:00	21	2237	F	2237F	1	1	RABBIT	3	1.5	1	1.5	1.5	0	0	UF
295	PRE	2018-05-17	22:34:00	22	2237	F	2237F	3	2	CTRL	3	1.5	1	1.51	1.5	0	0	UF
296	PRE	2018-05-17	22:34:00	22	2237	F	2237F	3	2	WEASEL	3	1.5	1	1.53	1.5	0	0	UF
297	PRE	2018-05-17	22:34:00	22	2237	F	2237F	3	2	RABBIT	3	1.5	1	1.49	1.49	0.00666667	0.0817407	UF
298	POST	2018-05-21	16:51:00	17	2237	F	2237F	2	2	CTRL	3	1.5	1	1.5	1.5	0	0	UF
299	POST	2018-05-21	16:51:00	17	2237	F	2237F	2	2	WEASEL	3	1.5	1	1.49	1.49	0.00666667	0.0817407	UF
300	POST	2018-05-21	16:51:00	17	2237	F	2237F	2	2	RABBIT	3	1.5	1	1.52	1.5	0	0	UF
301	PRE	2018-05-17	20:13:00	20	2238	F	2238F	2	1	CTRL	3	1.5	1	1.39	1.39	0.0733333	0.274225	F
302	PRE	2018-05-17	20:13:00	20	2238	F	2238F	2	1	WEASEL	3	1.5	1	1.35	1.35	0.1	0.321751	F
303	PRE	2018-05-17	20:13:00	20	2238	F	2238F	2	1	RABBIT	3	1.5	1	1.4	1.4	0.0666667	0.261157	F
304	POST	2018-05-22	17:38:00	17	2238	F	2238F	3	1	CTRL	3	1.5	1	1.51	1.5	0	0	UF
305	POST	2018-05-22	17:38:00	17	2238	F	2238F	3	1	WEASEL	3	1.5	1	1.44	1.44	0.04	0.201358	F
306	POST	2018-05-22	17:38:00	17	2238	F	2238F	3	1	RABBIT	3	1.5	1	1.51	1.5	0	0	UF
307	PRE	2018-05-18	17:08:00	17	2238	F	2238F	1	2	CTRL	3	1.5	1	1.51	1.5	0	0	UF
308	PRE	2018-05-18	17:08:00	17	2238	F	2238F	1	2	WEASEL	3	1.5	1	1.51	1.5	0	0	UF
309	PRE	2018-05-18	17:08:00	17	2238	F	2238F	1	2	RABBIT	3	1.5	1	1.39	1.39	0.0733333	0.274225	F
310	POST	2018-05-23	19:12:00	19	2238	F	2238F	4	2	CTRL	3	1.5	1	1.51	1.5	0	0	UF
311	POST	2018-05-23	19:12:00	19	2238	F	2238F	4	2	WEASEL	3	1.5	1	1.48	1.48	0.0133333	0.115728	UF
312	POST	2018-05-23	19:12:00	19	2238	F	2238F	4	2	RABBIT	3	1.5	1	1.35	1.35	0.1	0.321751	F
313	PRE	2018-05-05	20:00:00	20	2251	M	2251M	1	1	CTRL	3	1.5	1	1.35	1.35	0.1	0.321751	F
314	PRE	2018-05-05	20:00:00	20	2251	M	2251M	1	1	WEASEL	3	1.5	1	1.16	1.16	0.226667	0.496209	F
315	PRE	2018-05-05	20:00:00	20	2251	M	2251M	1	1	RABBIT	3	1.5	1	1.42	1.42	0.0533333	0.233044	F
316	POST	2018-05-09	20:20:00	20	2251	M	2251M	4	1	CTRL	3	1.5	1	1.51	1.5	0	0	UF
317	POST	2018-05-09	20:20:00	20	2251	M	2251M	4	1	WEASEL	3	1.5	1	1.47	1.47	0.02	0.141897	UF
318	POST	2018-05-09	20:20:00	20	2251	M	2251M	4	1	RABBIT	3	1.5	1	1.51	1.5	0	0	UF
319	PRE	2018-05-06	22:16:00	22	2251	M	2251M	2	2	CTRL	3	1.5	1	1.42	1.42	0.0533333	0.233044	F
320	PRE	2018-05-06	22:16:00	22	2251	M	2251M	2	2	WEASEL	3	1.5	1	1.44	1.44	0.04	0.201358	F
321	PRE	2018-05-06	22:16:00	22	2251	M	2251M	2	2	RABBIT	3	1.5	1	1.38	1.38	0.08	0.286757	F
322	POST	2018-05-10	22:28:00	22	2251	M	2251M	2	2	CTRL	3	1.5	1	1.3	1.3	0.133333	0.373792	F
323	POST	2018-05-10	22:28:00	22	2251	M	2251M	2	2	WEASEL	3	1.5	1	1.36	1.36	0.0933333	0.310469	F
324	POST	2018-05-10	22:28:00	22	2251	M	2251M	2	2	RABBIT	3	1.5	1	1.51	1.5	0	0	UF
325	PRE	2018-05-07	20:27:00	20	2252	F	2252F	1	1	CTRL	3	1.5	1	1.39	1.39	0.0733333	0.274225	F
326	PRE	2018-05-07	20:27:00	20	2252	F	2252F	1	1	WEASEL	3	1.5	1	1.34	1.34	0.106667	0.332703	F
327	PRE	2018-05-07	20:27:00	20	2252	F	2252F	1	1	RABBIT	3	1.5	1	1.52	1.5	0	0	UF
328	POST	2018-05-11	18:00:00	18	2252	F	2252F	4	1	CTRL	3	1.5	1	1.36	1.36	0.0933333	0.310469	F
329	POST	2018-05-11	18:00:00	18	2252	F	2252F	4	1	WEASEL	3	1.5	1	1.35	1.35	0.1	0.321751	F
330	POST	2018-05-11	18:00:00	18	2252	F	2252F	4	1	RABBIT	3	1.5	1	1.35	1.35	0.1	0.321751	F
331	PRE	2018-05-08	18:05:00	18	2252	F	2252F	2	2	CTRL	3	1.5	1	1.51	1.5	0	0	UF
332	PRE	2018-05-08	18:05:00	18	2252	F	2252F	2	2	WEASEL	3	1.5	1	1.51	1.5	0	0	UF
333	PRE	2018-05-08	18:05:00	18	2252	F	2252F	2	2	RABBIT	3	1.5	1	1.51	1.5	0	0	UF
334	POST	2018-05-13	00:47:00	0	2252	F	2252F	1	2	CTRL	3	1.5	1	1.3	1.3	0.133333	0.373792	F
335	POST	2018-05-13	00:47:00	0	2252	F	2252F	1	2	WEASEL	3	1.5	1	1.16	1.16	0.226667	0.496209	F
336	POST	2018-05-13	00:47:00	0	2252	F	2252F	1	2	RABBIT	3	1.5	1	1.52	1.5	0	0	UF
337	PRE	2018-05-16	18:16:00	18	2253	F	2253F	1	1	CTRL	3	1.5	1	1.43	1.43	0.0466667	0.217741	F
338	PRE	2018-05-16	18:16:00	18	2253	F	2253F	1	1	WEASEL	3	1.5	1	1.43	1.43	0.0466667	0.217741	F
339	PRE	2018-05-16	18:16:00	18	2253	F	2253F	1	1	RABBIT	3	1.5	1	1.31	1.31	0.126667	0.36388	F
340	POST	2018-05-20	17:01:00	17	2253	F	2253F	4	1	CTRL	3	1.5	1	1.45	1.45	0.0333333	0.183604	F
341	POST	2018-05-20	17:01:00	17	2253	F	2253F	4	1	WEASEL	3	1.5	1	1.49	1.49	0.00666667	0.0817407	UF
342	POST	2018-05-20	17:01:00	17	2253	F	2253F	4	1	RABBIT	3	1.5	1	1.49	1.49	0.00666667	0.0817407	UF
343	PRE	2018-05-17	22:34:00	22	2253	F	2253F	2	2	CTRL	3	1.5	1	1.49	1.49	0.00666667	0.0817407	UF
344	PRE	2018-05-17	22:34:00	22	2253	F	2253F	2	2	WEASEL	3	1.5	1	1.47	1.47	0.02	0.141897	UF
345	PRE	2018-05-17	22:34:00	22	2253	F	2253F	2	2	RABBIT	3	1.5	1	1.35	1.35	0.1	0.321751	F
346	POST	2018-05-21	19:07:00	19	2253	F	2253F	3	2	CTRL	3	1.5	1	1.58	1.5	0	0	UF
347	POST	2018-05-21	19:07:00	19	2253	F	2253F	3	2	WEASEL	3	1.5	1	1.34	1.34	0.106667	0.332703	F
348	POST	2018-05-21	19:07:00	19	2253	F	2253F	3	2	RABBIT	3	1.5	1	1.38	1.38	0.08	0.286757	F
349	PRE	2018-05-16	18:16:00	18	2254	F	2254F	2	1	CTRL	3	1.5	1	1.4	1.4	0.0666667	0.261157	F
350	PRE	2018-05-16	18:16:00	18	2254	F	2254F	2	1	WEASEL	3	1.5	1	1.51	1.5	0	0	UF
351	PRE	2018-05-16	18:16:00	18	2254	F	2254F	2	1	RABBIT	3	1.5	1	1.5	1.5	0	0	UF
352	POST	2018-05-20	17:01:00	17	2254	F	2254F	3	1	CTRL	3	1.5	1	1.43	1.43	0.0466667	0.217741	F
353	POST	2018-05-20	17:01:00	17	2254	F	2254F	3	1	WEASEL	3	1.5	1	1.37	1.37	0.0866667	0.298819	F
354	POST	2018-05-20	17:01:00	17	2254	F	2254F	3	1	RABBIT	3	1.5	1	1.39	1.39	0.0733333	0.274225	F
355	POST	2018-05-21	19:07:00	19	2254	F	2254F	4	2	CTRL	3	1.5	1	1.5	1.5	0	0	UF
356	POST	2018-05-21	19:07:00	19	2254	F	2254F	4	2	WEASEL	3	1.5	1	1.49	1.49	0.00666667	0.0817407	UF
357	POST	2018-05-21	19:07:00	19	2254	F	2254F	4	2	RABBIT	3	1.5	1	1.52	1.5	0	0	UF
358	PRE	2018-05-17	22:34:00	22	2254	F	2254F	1	2	CTRL	3	1.5	1	1.4	1.4	0.0666667	0.261157	F
359	PRE	2018-05-17	22:34:00	22	2254	F	2254F	1	2	WEASEL	3	1.5	1	1.51	1.5	0	0	UF
360	PRE	2018-05-17	22:34:00	22	2254	F	2254F	1	2	RABBIT	3	1.5	1	1.46	1.46	0.0266667	0.164034	F
361	PRE	2018-05-16	20:36:00	20	2256	M	2256M	2	1	CTRL	3	1.5	1	1.5	1.5	0	0	UF
362	PRE	2018-05-16	20:36:00	20	2256	M	2256M	2	1	WEASEL	3	1.5	1	1.5	1.5	0	0	UF
363	PRE	2018-05-16	20:36:00	20	2256	M	2256M	2	1	RABBIT	3	1.5	1	1.52	1.5	0	0	UF
364	POST	2018-05-20	21:26:00	21	2256	M	2256M	2	1	CTRL	3	1.5	1	1.5	1.5	0	0	UF
365	POST	2018-05-20	21:26:00	21	2256	M	2256M	2	1	WEASEL	3	1.5	1	1.51	1.5	0	0	UF
366	POST	2018-05-20	21:26:00	21	2256	M	2256M	2	1	RABBIT	3	1.5	1	1.48	1.48	0.0133333	0.115728	UF
367	PRE	2018-05-17	17:53:00	18	2256	M	2256M	1	2	CTRL	3	1.5	1	1.46	1.46	0.0266667	0.164034	F
368	PRE	2018-05-17	17:53:00	18	2256	M	2256M	1	2	WEASEL	3	1.5	1	1.49	1.49	0.00666667	0.0817407	UF
369	PRE	2018-05-17	17:53:00	18	2256	M	2256M	1	2	RABBIT	3	1.5	1	1.49	1.49	0.00666667	0.0817407	UF
370	POST	2018-05-21	16:51:00	17	2256	M	2256M	1	2	CTRL	3	1.5	1	1.35	1.35	0.1	0.321751	F
371	POST	2018-05-21	16:51:00	17	2256	M	2256M	1	2	WEASEL	3	1.5	1	1.38	1.38	0.08	0.286757	F
372	POST	2018-05-21	16:51:00	17	2256	M	2256M	1	2	RABBIT	3	1.5	1	1.46	1.46	0.0266667	0.164034	F
373	PRE	2018-05-05	17:50:00	18	2257	M	2257M	1	1	CTRL	3	1.5	1	1.18	1.18	0.213333	0.480114	F
374	PRE	2018-05-05	17:50:00	18	2257	M	2257M	1	1	WEASEL	3	1.5	1	1.24	1.24	0.173333	0.429409	F
375	PRE	2018-05-05	17:50:00	18	2257	M	2257M	1	1	RABBIT	3	1.5	1	1.5	1.5	0	0	UF
376	POST	2018-05-09	18:01:00	18	2257	M	2257M	4	1	CTRL	3	1.5	1	1.31	1.31	0.126667	0.36388	F
377	POST	2018-05-09	18:01:00	18	2257	M	2257M	4	1	WEASEL	3	1.5	1	1.44	1.44	0.04	0.201358	F
378	POST	2018-05-09	18:01:00	18	2257	M	2257M	4	1	RABBIT	3	1.5	1	1.48	1.48	0.0133333	0.115728	UF
379	PRE	2018-05-07	18:09:00	18	2257	M	2257M	3	2	CTRL	3	1.5	1	1.48	1.48	0.0133333	0.115728	UF
380	PRE	2018-05-07	18:09:00	18	2257	M	2257M	3	2	WEASEL	3	1.5	1	1.45	1.45	0.0333333	0.183604	F
381	PRE	2018-05-07	18:09:00	18	2257	M	2257M	3	2	RABBIT	3	1.5	1	1.35	1.35	0.1	0.321751	F
382	POST	2018-05-10	20:15:00	20	2257	M	2257M	1	2	CTRL	3	1.5	1	1.4	1.4	0.0666667	0.261157	F
383	POST	2018-05-10	20:15:00	20	2257	M	2257M	1	2	WEASEL	3	1.5	1	1.39	1.39	0.0733333	0.274225	F
384	POST	2018-05-10	20:15:00	20	2257	M	2257M	1	2	RABBIT	3	1.5	1	1.48	1.48	0.0133333	0.115728	UF
385	PRE	2018-05-05	17:50:00	18	2259	F	2259F	2	1	CTRL	3	1.5	1	1.38	1.38	0.08	0.286757	F
386	PRE	2018-05-05	17:50:00	18	2259	F	2259F	2	1	WEASEL	3	1.5	1	1.23	1.23	0.18	0.438149	F
387	PRE	2018-05-05	17:50:00	18	2259	F	2259F	2	1	RABBIT	3	1.5	1	1.48	1.48	0.0133333	0.115728	UF
388	POST	2018-05-09	20:20:00	20	2259	F	2259F	1	1	CTRL	3	1.5	1	1.44	1.44	0.04	0.201358	F
389	POST	2018-05-09	20:20:00	20	2259	F	2259F	1	1	WEASEL	3	1.5	1	1.5	1.5	0	0	UF
390	POST	2018-05-09	20:20:00	20	2259	F	2259F	1	1	RABBIT	3	1.5	1	1.48	1.48	0.0133333	0.115728	UF
391	PRE	2018-05-06	20:04:00	20	2259	F	2259F	1	2	CTRL	3	1.5	1	1.5	1.5	0	0	UF
392	PRE	2018-05-06	20:04:00	20	2259	F	2259F	1	2	WEASEL	3	1.5	1	1.44	1.44	0.04	0.201358	F
393	PRE	2018-05-06	20:04:00	20	2259	F	2259F	1	2	RABBIT	3	1.5	1	1.25	1.25	0.166667	0.420534	F
394	POST	2018-05-10	20:15:00	20	2259	F	2259F	4	2	CTRL	3	1.5	1	1.45	1.45	0.0333333	0.183604	F
395	POST	2018-05-10	20:15:00	20	2259	F	2259F	4	2	WEASEL	3	1.5	1	1.35	1.35	0.1	0.321751	F
396	POST	2018-05-10	20:15:00	20	2259	F	2259F	4	2	RABBIT	3	1.5	1	1.44	1.44	0.04	0.201358	F
397	PRE	2018-05-16	18:16:00	18	2261	M	2261M	5	1	CTRL	3	1.5	1	1.39	1.39	0.0733333	0.274225	F
398	PRE	2018-05-16	18:16:00	18	2261	M	2261M	5	1	WEASEL	3	1.5	1	1.2	1.2	0.2	0.463648	F
399	PRE	2018-05-16	18:16:00	18	2261	M	2261M	5	1	RABBIT	3	1.5	1	1.24	1.24	0.173333	0.429409	F
400	POST	2018-05-20	19:15:00	19	2261	M	2261M	3	1	CTRL	3	1.5	1	1.42	1.42	0.0533333	0.233044	F
401	POST	2018-05-20	19:15:00	19	2261	M	2261M	3	1	WEASEL	3	1.5	1	1.4	1.4	0.0666667	0.261157	F
402	POST	2018-05-20	19:15:00	19	2261	M	2261M	3	1	RABBIT	3	1.5	1	1.42	1.42	0.0533333	0.233044	F
403	PRE	2018-05-17	22:34:00	22	2261	M	2261M	6	2	CTRL	3	1.5	1	1.35	1.35	0.1	0.321751	F
404	PRE	2018-05-17	22:34:00	22	2261	M	2261M	6	2	WEASEL	3	1.5	1	1.47	1.47	0.02	0.141897	UF
405	PRE	2018-05-17	22:34:00	22	2261	M	2261M	6	2	RABBIT	3	1.5	1	1.36	1.36	0.0933333	0.310469	F
406	POST	2018-05-21	21:17:00	21	2261	M	2261M	4	2	CTRL	3	1.5	1	1.36	1.36	0.0933333	0.310469	F
407	POST	2018-05-21	21:17:00	21	2261	M	2261M	4	2	WEASEL	3	1.5	1	1.48	1.48	0.0133333	0.115728	UF
408	POST	2018-05-21	21:17:00	21	2261	M	2261M	4	2	RABBIT	3	1.5	1	1.41	1.41	0.06	0.247467	F
409	PRE	2018-05-16	20:36:00	20	2262	M	2262M	1	1	CTRL	3	1.5	1	1.48	1.48	0.0133333	0.115728	UF
410	PRE	2018-05-16	20:36:00	20	2262	M	2262M	1	1	WEASEL	3	1.5	1	1.43	1.43	0.0466667	0.217741	F
411	PRE	2018-05-16	20:36:00	20	2262	M	2262M	1	1	RABBIT	3	1.5	1	1.5	1.5	0	0	UF
412	POST	2018-05-20	19:15:00	19	2262	M	2262M	4	1	CTRL	3	1.5	1	1.3	1.3	0.133333	0.373792	F
413	POST	2018-05-20	19:15:00	19	2262	M	2262M	4	1	WEASEL	3	1.5	1	1.41	1.41	0.06	0.247467	F
414	POST	2018-05-20	19:15:00	19	2262	M	2262M	4	1	RABBIT	3	1.5	1	1.45	1.45	0.0333333	0.183604	F
415	PRE	2018-05-17	17:53:00	18	2262	M	2262M	2	2	CTRL	3	1.5	1	1.45	1.45	0.0333333	0.183604	F
416	PRE	2018-05-17	17:53:00	18	2262	M	2262M	2	2	WEASEL	3	1.5	1	1.23	1.23	0.18	0.438149	F
417	PRE	2018-05-17	17:53:00	18	2262	M	2262M	2	2	RABBIT	3	1.5	1	1.4	1.4	0.0666667	0.261157	F
418	POST	2018-05-21	21:17:00	21	2262	M	2262M	3	2	CTRL	3	1.5	1	1.46	1.46	0.0266667	0.164034	F
419	POST	2018-05-21	21:17:00	21	2262	M	2262M	3	2	WEASEL	3	1.5	1	1.41	1.41	0.06	0.247467	F
420	POST	2018-05-21	21:17:00	21	2262	M	2262M	3	2	RABBIT	3	1.5	1	1.39	1.39	0.0733333	0.274225	F
421	PRE	2018-05-07	18:09:00	18	2263	M	2263M	2	1	CTRL	3	1.5	1	1.3	1.3	0.133333	0.373792	F
422	PRE	2018-05-07	18:09:00	18	2263	M	2263M	2	1	WEASEL	3	1.5	1	1.5	1.5	0	0	UF
423	PRE	2018-05-07	18:09:00	18	2263	M	2263M	2	1	RABBIT	3	1.5	1	1.5	1.5	0	0	UF
424	POST	2018-05-11	18:00:00	18	2263	M	2263M	5	1	CTRL	3	1.5	1	1.41	1.41	0.06	0.247467	F
425	POST	2018-05-11	18:00:00	18	2263	M	2263M	5	1	WEASEL	3	1.5	1	1.5	1.5	0	0	UF
426	POST	2018-05-11	18:00:00	18	2263	M	2263M	5	1	RABBIT	3	1.5	1	1.31	1.31	0.126667	0.36388	F
427	PRE	2018-05-08	20:25:00	20	2263	M	2263M	3	2	CTRL	3	1.5	1	1.08	1.08	0.28	0.557599	F
428	PRE	2018-05-08	20:25:00	20	2263	M	2263M	3	2	WEASEL	3	1.5	1	1.33	1.33	0.113333	0.343357	F
429	PRE	2018-05-08	20:25:00	20	2263	M	2263M	3	2	RABBIT	3	1.5	1	1.44	1.44	0.04	0.201358	F
430	POST	2018-05-12	20:22:00	20	2263	M	2263M	3	2	CTRL	3	1.5	1	1.21	1.21	0.193333	0.455261	F
431	POST	2018-05-12	20:22:00	20	2263	M	2263M	3	2	WEASEL	3	1.5	1	1.43	1.43	0.0466667	0.217741	F
432	POST	2018-05-12	20:22:00	20	2263	M	2263M	3	2	RABBIT	3	1.5	1	1.5	1.5	0	0	UF
442	PRE	2018-05-06	00:14:00	0	2266	F	2266F	1	1	CTRL	3	1.5	1	1.32	1.32	0.12	0.353742	F
443	PRE	2018-05-06	00:14:00	0	2266	F	2266F	1	1	WEASEL	3	1.5	1	1.28	1.28	0.146667	0.39301	F
444	PRE	2018-05-06	00:14:00	0	2266	F	2266F	1	1	RABBIT	3	1.5	1	1.37	1.37	0.0866667	0.298819	F
445	POST	2018-05-09	18:01:00	18	2266	F	2266F	3	1	CTRL	3	1.5	1	1.33	1.33	0.113333	0.343357	F
446	POST	2018-05-09	18:01:00	18	2266	F	2266F	3	1	WEASEL	3	1.5	1	0.91	0.91	0.393333	0.677905	F
447	POST	2018-05-09	18:01:00	18	2266	F	2266F	3	1	RABBIT	3	1.5	1	1.44	1.44	0.04	0.201358	F
448	PRE	2018-05-06	20:04:00	20	2266	F	2266F	2	2	CTRL	3	1.5	1	1.38	1.38	0.08	0.286757	F
449	PRE	2018-05-06	20:04:00	20	2266	F	2266F	2	2	WEASEL	3	1.5	1	1.36	1.36	0.0933333	0.310469	F
450	PRE	2018-05-06	20:04:00	20	2266	F	2266F	2	2	RABBIT	3	1.5	1	1.17	1.17	0.22	0.488205	F
451	POST	2018-05-10	22:28:00	22	2266	F	2266F	4	2	CTRL	3	1.5	1	1.51	1.5	0	0	UF
452	POST	2018-05-10	22:28:00	22	2266	F	2266F	4	2	WEASEL	3	1.5	1	1.48	1.48	0.0133333	0.115728	UF
453	POST	2018-05-10	22:28:00	22	2266	F	2266F	4	2	RABBIT	3	1.5	1	1.5	1.5	0	0	UF
454	PRE	2018-05-07	20:27:00	20	2267	F	2267F	2	1	CTRL	3	1.5	1	1.42	1.42	0.0533333	0.233044	F
455	PRE	2018-05-07	20:27:00	20	2267	F	2267F	2	1	WEASEL	3	1.5	1	1.5	1.5	0	0	UF
456	PRE	2018-05-07	20:27:00	20	2267	F	2267F	2	1	RABBIT	3	1.5	1	1.11	1.11	0.26	0.535071	F
457	POST	2018-05-11	20:17:00	20	2267	F	2267F	3	1	CTRL	3	1.5	1	1.32	1.32	0.12	0.353742	F
458	POST	2018-05-11	20:17:00	20	2267	F	2267F	3	1	WEASEL	3	1.5	1	1.5	1.5	0	0	UF
459	POST	2018-05-11	20:17:00	20	2267	F	2267F	3	1	RABBIT	3	1.5	1	1.46	1.46	0.0266667	0.164034	F
460	PRE	2018-05-08	22:44:00	22	2267	F	2267F	2	2	CTRL	3	1.5	1	1.45	1.45	0.0333333	0.183604	F
461	PRE	2018-05-08	22:44:00	22	2267	F	2267F	2	2	WEASEL	3	1.5	1	1.49	1.49	0.00666667	0.0817407	UF
462	PRE	2018-05-08	22:44:00	22	2267	F	2267F	2	2	RABBIT	3	1.5	1	1.5	1.5	0	0	UF
463	POST	2018-05-12	22:36:00	22	2267	F	2267F	4	2	CTRL	3	1.5	1	1.4	1.4	0.0666667	0.261157	F
464	POST	2018-05-12	22:36:00	22	2267	F	2267F	4	2	WEASEL	3	1.5	1	1.5	1.5	0	0	UF
465	POST	2018-05-12	22:36:00	22	2267	F	2267F	4	2	RABBIT	3	1.5	1	1.5	1.5	0	0	UF
466	PRE	2018-05-16	18:16:00	18	2268	M	2268M	6	1	CTRL	3	1.5	1	1.5	1.5	0	0	UF
467	PRE	2018-05-16	18:16:00	18	2268	M	2268M	6	1	WEASEL	3	1.5	1	1.5	1.5	0	0	UF
468	PRE	2018-05-16	18:16:00	18	2268	M	2268M	6	1	RABBIT	3	1.5	1	1.5	1.5	0	0	UF
469	POST	2018-05-20	19:15:00	19	2268	M	2268M	1	1	CTRL	3	1.5	1	1.32	1.32	0.12	0.353742	F
470	POST	2018-05-20	19:15:00	19	2268	M	2268M	1	1	WEASEL	3	1.5	1	1.5	1.5	0	0	UF
471	POST	2018-05-20	19:15:00	19	2268	M	2268M	1	1	RABBIT	3	1.5	1	1.38	1.38	0.08	0.286757	F
472	PRE	2018-05-17	22:34:00	22	2268	M	2268M	5	2	CTRL	3	1.5	1	1.34	1.34	0.106667	0.332703	F
473	PRE	2018-05-17	22:34:00	22	2268	M	2268M	5	2	WEASEL	3	1.5	1	1.23	1.23	0.18	0.438149	F
474	PRE	2018-05-17	22:34:00	22	2268	M	2268M	5	2	RABBIT	3	1.5	1	1.45	1.45	0.0333333	0.183604	F
475	POST	2018-05-21	21:17:00	21	2268	M	2268M	2	2	CTRL	3	1.5	1	1.5	1.5	0	0	UF
476	POST	2018-05-21	21:17:00	21	2268	M	2268M	2	2	WEASEL	3	1.5	1	1.2	1.2	0.2	0.463648	F
477	POST	2018-05-21	21:17:00	21	2268	M	2268M	2	2	RABBIT	3	1.5	1	1.42	1.42	0.0533333	0.233044	F
478	DURING	2018-05-08	03:20:00	2	2161	M	2161M	6	1	CTRL	4	1.1	0.75	0.98	0.98	0.109091	0.33661	F
479	DURING	2018-05-08	22:44:00	22	2161	M	2161M	5	2	CTRL	4	1.1	0.75	1.09	1.09	0.00909091	0.0954913	UF
480	DURING	2018-05-08	03:20:00	2	2161	M	2161M	6	1	RABBIT	4	1.1	0.75	0.64	0.64	0.418182	0.70321	F
481	DURING	2018-05-08	22:44:00	22	2161	M	2161M	5	2	RABBIT	4	1.1	0.75	0.64	0.64	0.418182	0.70321	F
482	DURING	2018-05-08	03:20:00	2	2161	M	2161M	6	1	WEASEL	4	1.1	0.75	1.1	1.1	0	0	UF
483	DURING	2018-05-08	22:44:00	22	2161	M	2161M	5	2	WEASEL	4	1.1	0.75	1.11	1.1	0	0	UF
484	DURING	2018-05-09	22:35:00	22	2162	F	2162F	6	1	CTRL	4	1.1	0.75	1.1	1.1	0	0	UF
485	DURING	2018-05-10	17:57:00	18	2162	F	2162F	6	2	CTRL	4	1.1	0.75	1.11	1.1	0	0	UF
486	DURING	2018-05-09	22:35:00	22	2162	F	2162F	6	1	RABBIT	4	1.1	0.75	1.1	1.1	0	0	UF
487	DURING	2018-05-10	17:57:00	18	2162	F	2162F	6	2	RABBIT	4	1.1	0.75	0.97	0.97	0.118182	0.350935	F
488	DURING	2018-05-09	22:35:00	22	2162	F	2162F	6	1	WEASEL	4	1.1	0.75	0.94	0.94	0.145455	0.391294	F
489	DURING	2018-05-10	17:57:00	18	2162	F	2162F	6	2	WEASEL	4	1.1	0.75	1.09	1.09	0.00909091	0.0954913	UF
490	DURING	2018-05-09	20:20:00	20	2163	F	2163F	6	1	CTRL	4	1.1	0.75	1.11	1.1	0	0	UF
491	DURING	2018-05-11	02:47:00	2	2163	F	2163F	5	2	CTRL	4	1.1	0.75	1.05	1.05	0.0454545	0.21485	F
492	DURING	2018-05-09	20:20:00	20	2163	F	2163F	6	1	RABBIT	4	1.1	0.75	1.1	1.1	0	0	UF
493	DURING	2018-05-11	02:47:00	2	2163	F	2163F	5	2	RABBIT	4	1.1	0.75	1.1	1.1	0	0	UF
494	DURING	2018-05-09	20:20:00	20	2163	F	2163F	6	1	WEASEL	4	1.1	0.75	1.09	1.09	0.00909091	0.0954913	UF
495	DURING	2018-05-11	02:47:00	2	2163	F	2163F	5	2	WEASEL	4	1.1	0.75	1	1	0.0909091	0.306277	F
496	DURING	2018-05-07	18:09:00	18	2164	M	2164M	5	1	CTRL	4	1.1	0.75	1.07	1.07	0.0272727	0.165905	F
497	DURING	2018-05-09	00:05:00	0	2164	M	2164M	6	2	CTRL	4	1.1	0.75	1.1	1.1	0	0	UF
498	DURING	2018-05-07	18:09:00	18	2164	M	2164M	5	1	RABBIT	4	1.1	0.75	1.09	1.09	0.00909091	0.0954913	UF
499	DURING	2018-05-09	00:05:00	0	2164	M	2164M	6	2	RABBIT	4	1.1	0.75	1.11	1.1	0	0	UF
500	DURING	2018-05-07	18:09:00	18	2164	M	2164M	5	1	WEASEL	4	1.1	0.75	1.11	1.1	0	0	UF
501	DURING	2018-05-09	00:05:00	0	2164	M	2164M	6	2	WEASEL	4	1.1	0.75	1.08	1.08	0.0181818	0.135252	UF
502	DURING	2018-05-19	01:48:00	1	2165	M	2165M	6	1	CTRL	4	1.1	0.75	1.08	1.08	0.0181818	0.135252	UF
503	DURING	2018-05-19	17:03:00	17	2165	M	2165M	5	2	CTRL	4	1.1	0.75	1.09	1.09	0.00909091	0.0954913	UF
504	DURING	2018-05-19	01:48:00	1	2165	M	2165M	6	1	RABBIT	4	1.1	0.75	1.11	1.1	0	0	UF
505	DURING	2018-05-19	17:03:00	17	2165	M	2165M	5	2	RABBIT	4	1.1	0.75	1.13	1.1	0	0	UF
506	DURING	2018-05-19	01:48:00	1	2165	M	2165M	6	1	WEASEL	4	1.1	0.75	1.1	1.1	0	0	UF
507	DURING	2018-05-19	17:03:00	17	2165	M	2165M	5	2	WEASEL	4	1.1	0.75	1.1	1.1	0	0	UF
508	DURING	2018-05-07	20:27:00	20	2166	F	2166F	5	1	CTRL	4	1.1	0.75	1.12	1.1	0	0	UF
509	DURING	2018-05-08	18:05:00	18	2166	F	2166F	6	2	CTRL	4	1.1	0.75	0.94	0.94	0.145455	0.391294	F
510	DURING	2018-05-07	20:27:00	20	2166	F	2166F	5	1	RABBIT	4	1.1	0.75	1.11	1.1	0	0	UF
511	DURING	2018-05-08	18:05:00	18	2166	F	2166F	6	2	RABBIT	4	1.1	0.75	1.01	1.01	0.0818182	0.29009	F
512	DURING	2018-05-07	20:27:00	20	2166	F	2166F	5	1	WEASEL	4	1.1	0.75	1.1	1.1	0	0	UF
513	DURING	2018-05-08	18:05:00	18	2166	F	2166F	6	2	WEASEL	4	1.1	0.75	1.09	1.09	0.00909091	0.0954913	UF
514	DURING	2018-05-09	20:20:00	20	2167	F	2167F	5	1	CTRL	4	1.1	0.75	1.08	1.08	0.0181818	0.135252	UF
515	DURING	2018-05-09	20:20:00	20	2167	F	2167F	5	1	RABBIT	4	1.1	0.75	1.1	1.1	0	0	UF
516	DURING	2018-05-09	20:20:00	20	2167	F	2167F	5	1	WEASEL	4	1.1	0.75	1.11	1.1	0	0	UF
517	DURING	2018-05-11	00:37:00	0	2167	F	2167F	6	2	CTRL	4	1.1	0.75	1.11	1.1	0	0	UF
518	DURING	2018-05-11	00:37:00	0	2167	F	2167F	6	2	RABBIT	4	1.1	0.75	1.08	1.08	0.0181818	0.135252	UF
519	DURING	2018-05-11	00:37:00	0	2167	F	2167F	6	2	WEASEL	4	1.1	0.75	1.12	1.1	0	0	UF
520	DURING	2018-05-07	20:27:00	20	2168	M	2168M	6	1	CTRL	4	1.1	0.75	1.11	1.1	0	0	UF
521	DURING	2018-05-07	20:27:00	20	2168	M	2168M	6	1	RABBIT	4	1.1	0.75	0.81	0.81	0.263636	0.539207	F
522	DURING	2018-05-07	20:27:00	20	2168	M	2168M	6	1	WEASEL	4	1.1	0.75	1.12	1.1	0	0	UF
523	DURING	2018-05-09	00:05:00	0	2168	M	2168M	5	2	CTRL	4	1.1	0.75	1	1	0.0909091	0.306277	F
524	DURING	2018-05-09	00:05:00	0	2168	M	2168M	5	2	RABBIT	4	1.1	0.75	0.77	0.77	0.3	0.57964	F
525	DURING	2018-05-09	00:05:00	0	2168	M	2168M	5	2	WEASEL	4	1.1	0.75	0.99	0.99	0.1	0.321751	F
526	DURING	2018-05-19	01:48:00	1	2169	M	2169M	5	1	CTRL	4	1.1	0.75	1.07	1.07	0.0272727	0.165905	F
527	DURING	2018-05-19	17:03:00	17	2169	M	2169M	6	2	CTRL	4	1.1	0.75	1.11	1.1	0	0	UF
528	DURING	2018-05-19	01:48:00	1	2169	M	2169M	5	1	RABBIT	4	1.1	0.75	1.1	1.1	0	0	UF
529	DURING	2018-05-19	17:03:00	17	2169	M	2169M	6	2	RABBIT	4	1.1	0.75	1.07	1.07	0.0272727	0.165905	F
530	DURING	2018-05-19	01:48:00	1	2169	M	2169M	5	1	WEASEL	4	1.1	0.75	1.09	1.09	0.00909091	0.0954913	UF
531	DURING	2018-05-19	17:03:00	17	2169	M	2169M	6	2	WEASEL	4	1.1	0.75	1.1	1.1	0	0	UF
532	DURING	2018-05-10	00:48:00	0	2170	M	2170M	5	1	CTRL	4	1.1	0.75	1.03	1.03	0.0636364	0.255018	F
533	DURING	2018-05-11	02:47:00	2	2170	M	2170M	6	2	CTRL	4	1.1	0.75	1.09	1.09	0.00909091	0.0954913	UF
534	DURING	2018-05-10	00:48:00	0	2170	M	2170M	5	1	RABBIT	4	1.1	0.75	1.1	1.1	0	0	UF
535	DURING	2018-05-11	02:47:00	2	2170	M	2170M	6	2	RABBIT	4	1.1	0.75	1.09	1.09	0.00909091	0.0954913	UF
536	DURING	2018-05-10	00:48:00	0	2170	M	2170M	5	1	WEASEL	4	1.1	0.75	1.1	1.1	0	0	UF
537	DURING	2018-05-11	02:47:00	2	2170	M	2170M	6	2	WEASEL	4	1.1	0.75	1.11	1.1	0	0	UF
538	DURING	2018-05-09	18:01:00	18	2171	F	2171F	6	1	CTRL	4	1.1	0.75	1.1	1.1	0	0	UF
539	DURING	2018-05-10	22:28:00	22	2171	F	2171F	5	2	CTRL	4	1.1	0.75	1.01	1.01	0.0818182	0.29009	F
540	DURING	2018-05-09	18:01:00	18	2171	F	2171F	6	1	RABBIT	4	1.1	0.75	1.1	1.1	0	0	UF
541	DURING	2018-05-10	22:28:00	22	2171	F	2171F	5	2	RABBIT	4	1.1	0.75	1.11	1.1	0	0	UF
542	DURING	2018-05-09	18:01:00	18	2171	F	2171F	6	1	WEASEL	4	1.1	0.75	1.09	1.09	0.00909091	0.0954913	UF
543	DURING	2018-05-10	22:28:00	22	2171	F	2171F	5	2	WEASEL	4	1.1	0.75	1.11	1.1	0	0	UF
544	DURING	2018-05-18	19:15:00	19	2172	M	2172M	5	1	CTRL	4	1.1	0.75	1.11	1.1	0	0	UF
545	DURING	2018-05-19	21:27:00	21	2172	M	2172M	6	2	CTRL	4	1.1	0.75	1.11	1.1	0	0	UF
546	DURING	2018-05-18	19:15:00	19	2172	M	2172M	5	1	RABBIT	4	1.1	0.75	1.11	1.1	0	0	UF
547	DURING	2018-05-19	21:27:00	21	2172	M	2172M	6	2	RABBIT	4	1.1	0.75	0.99	0.99	0.1	0.321751	F
548	DURING	2018-05-18	19:15:00	19	2172	M	2172M	5	1	WEASEL	4	1.1	0.75	0.99	0.99	0.1	0.321751	F
549	DURING	2018-05-19	21:27:00	21	2172	M	2172M	6	2	WEASEL	4	1.1	0.75	1.11	1.1	0	0	UF
550	DURING	2018-05-09	18:01:00	18	2182	F	2182F	5	1	CTRL	4	1.1	0.75	0.88	0.88	0.2	0.463648	F
551	DURING	2018-05-10	22:28:00	22	2182	F	2182F	6	2	CTRL	4	1.1	0.75	1.06	1.06	0.0363636	0.191868	F
552	DURING	2018-05-09	18:01:00	18	2182	F	2182F	5	1	RABBIT	4	1.1	0.75	0.95	0.95	0.136364	0.378228	F
553	DURING	2018-05-10	22:28:00	22	2182	F	2182F	6	2	RABBIT	4	1.1	0.75	1.03	1.03	0.0636364	0.255018	F
554	DURING	2018-05-09	18:01:00	18	2182	F	2182F	5	1	WEASEL	4	1.1	0.75	0.97	0.97	0.118182	0.350935	F
555	DURING	2018-05-10	22:28:00	22	2182	F	2182F	6	2	WEASEL	4	1.1	0.75	1.06	1.06	0.0363636	0.191868	F
556	DURING	2018-05-10	03:01:00	2	2186	F	2186F	5	1	CTRL	4	1.1	0.75	0.9	0.9	0.181818	0.440511	F
557	DURING	2018-05-10	20:15:00	20	2186	F	2186F	6	2	CTRL	4	1.1	0.75	1.08	1.08	0.0181818	0.135252	UF
558	DURING	2018-05-10	03:01:00	2	2186	F	2186F	5	1	RABBIT	4	1.1	0.75	1.16	1.1	0	0	UF
559	DURING	2018-05-10	20:15:00	20	2186	F	2186F	6	2	RABBIT	4	1.1	0.75	1.09	1.09	0.00909091	0.0954913	UF
560	DURING	2018-05-10	03:01:00	2	2186	F	2186F	5	1	WEASEL	4	1.1	0.75	1.11	1.1	0	0	UF
561	DURING	2018-05-10	20:15:00	20	2186	F	2186F	6	2	WEASEL	4	1.1	0.75	1	1	0.0909091	0.306277	F
562	DURING	2018-05-08	01:08:00	0	2192	F	2192F	6	1	CTRL	4	1.1	0.75	0.94	0.94	0.145455	0.391294	F
563	DURING	2018-05-08	20:25:00	20	2192	F	2192F	5	2	CTRL	4	1.1	0.75	1.07	1.07	0.0272727	0.165905	F
564	DURING	2018-05-08	01:08:00	0	2192	F	2192F	6	1	RABBIT	4	1.1	0.75	1.04	1.04	0.0545455	0.235727	F
565	DURING	2018-05-08	20:25:00	20	2192	F	2192F	5	2	RABBIT	4	1.1	0.75	1.1	1.1	0	0	UF
566	DURING	2018-05-08	01:08:00	0	2192	F	2192F	6	1	WEASEL	4	1.1	0.75	0.98	0.98	0.109091	0.33661	F
567	DURING	2018-05-08	20:25:00	20	2192	F	2192F	5	2	WEASEL	4	1.1	0.75	1.1	1.1	0	0	UF
568	DURING	2018-05-20	21:26:00	21	2227	M	2227M	5	1	CTRL	4	1.1	0.75	1.08	1.08	0.0181818	0.135252	UF
569	DURING	2018-05-21	23:27:00	23	2227	M	2227M	6	2	CTRL	4	1.1	0.75	1.1	1.1	0	0	UF
570	DURING	2018-05-20	21:26:00	21	2227	M	2227M	5	1	RABBIT	4	1.1	0.75	1.11	1.1	0	0	UF
571	DURING	2018-05-21	23:27:00	23	2227	M	2227M	6	2	RABBIT	4	1.1	0.75	1.1	1.1	0	0	UF
572	DURING	2018-05-20	21:26:00	21	2227	M	2227M	5	1	WEASEL	4	1.1	0.75	1.09	1.09	0.00909091	0.0954913	UF
573	DURING	2018-05-21	23:27:00	23	2227	M	2227M	6	2	WEASEL	4	1.1	0.75	1.1	1.1	0	0	UF
574	DURING	2018-05-20	21:26:00	21	2228	M	2228M	6	1	CTRL	4	1.1	0.75	1.1	1.1	0	0	UF
575	DURING	2018-05-21	23:27:00	23	2228	M	2228M	5	2	CTRL	4	1.1	0.75	1.11	1.1	0	0	UF
576	DURING	2018-05-20	21:26:00	21	2228	M	2228M	6	1	RABBIT	4	1.1	0.75	1.01	1.01	0.0818182	0.29009	F
577	DURING	2018-05-21	23:27:00	23	2228	M	2228M	5	2	RABBIT	4	1.1	0.75	1.02	1.02	0.0727273	0.273061	F
578	DURING	2018-05-20	21:26:00	21	2228	M	2228M	6	1	WEASEL	4	1.1	0.75	1.12	1.1	0	0	UF
579	DURING	2018-05-21	23:27:00	23	2228	M	2228M	5	2	WEASEL	4	1.1	0.75	1.1	1.1	0	0	UF
580	DURING	2018-05-20	23:34:00	23	2229	M	2229M	5	1	CTRL	4	1.1	0.75	1.1	1.1	0	0	UF
581	DURING	2018-05-22	01:32:00	1	2229	M	2229M	6	2	CTRL	4	1.1	0.75	1.11	1.1	0	0	UF
582	DURING	2018-05-20	23:34:00	23	2229	M	2229M	5	1	RABBIT	4	1.1	0.75	1.11	1.1	0	0	UF
583	DURING	2018-05-22	01:32:00	1	2229	M	2229M	6	2	RABBIT	4	1.1	0.75	1.04	1.04	0.0545455	0.235727	F
584	DURING	2018-05-20	23:34:00	23	2229	M	2229M	5	1	WEASEL	4	1.1	0.75	0.96	0.96	0.127273	0.36479	F
585	DURING	2018-05-22	01:32:00	1	2229	M	2229M	6	2	WEASEL	4	1.1	0.75	1.11	1.1	0	0	UF
586	DURING	2018-05-20	17:01:00	17	2230	M	2230M	6	1	CTRL	4	1.1	0.75	1.1	1.1	0	0	UF
587	DURING	2018-05-21	19:02:00	19	2230	M	2230M	5	2	CTRL	4	1.1	0.75	1.09	1.09	0.00909091	0.0954913	UF
588	DURING	2018-05-20	17:01:00	17	2230	M	2230M	6	1	RABBIT	4	1.1	0.75	1.1	1.1	0	0	UF
589	DURING	2018-05-21	19:02:00	19	2230	M	2230M	5	2	RABBIT	4	1.1	0.75	0.89	0.89	0.190909	0.452184	F
590	DURING	2018-05-20	17:01:00	17	2230	M	2230M	6	1	WEASEL	4	1.1	0.75	0.94	0.94	0.145455	0.391294	F
591	DURING	2018-05-21	19:02:00	19	2230	M	2230M	5	2	WEASEL	4	1.1	0.75	1.1	1.1	0	0	UF
592	DURING	2018-05-20	19:15:00	19	2231	M	2231M	5	1	CTRL	4	1.1	0.75	1.08	1.08	0.0181818	0.135252	UF
593	DURING	2018-05-21	21:17:00	21	2231	M	2231M	6	2	CTRL	4	1.1	0.75	1.12	1.1	0	0	UF
594	DURING	2018-05-20	19:15:00	19	2231	M	2231M	5	1	RABBIT	4	1.1	0.75	1.1	1.1	0	0	UF
595	DURING	2018-05-21	21:17:00	21	2231	M	2231M	6	2	RABBIT	4	1.1	0.75	1.11	1.1	0	0	UF
596	DURING	2018-05-20	19:15:00	19	2231	M	2231M	5	1	WEASEL	4	1.1	0.75	1.1	1.1	0	0	UF
597	DURING	2018-05-21	21:17:00	21	2231	M	2231M	6	2	WEASEL	4	1.1	0.75	1.1	1.1	0	0	UF
598	DURING	2018-05-20	19:15:00	19	2232	F	2232F	6	1	CTRL	4	1.1	0.75	1.11	1.1	0	0	UF
599	DURING	2018-05-21	21:17:00	21	2232	F	2232F	5	2	CTRL	4	1.1	0.75	1	1	0.0909091	0.306277	F
600	DURING	2018-05-20	19:15:00	19	2232	F	2232F	6	1	RABBIT	4	1.1	0.75	0.96	0.96	0.127273	0.36479	F
601	DURING	2018-05-21	21:17:00	21	2232	F	2232F	5	2	RABBIT	4	1.1	0.75	1.09	1.09	0.00909091	0.0954913	UF
602	DURING	2018-05-20	19:15:00	19	2232	F	2232F	6	1	WEASEL	4	1.1	0.75	1.09	1.09	0.00909091	0.0954913	UF
603	DURING	2018-05-21	21:17:00	21	2232	F	2232F	5	2	WEASEL	4	1.1	0.75	1.09	1.09	0.00909091	0.0954913	UF
604	DURING	2018-05-20	23:34:00	23	2233	F	2233F	6	1	CTRL	4	1.1	0.75	1.05	1.05	0.0454545	0.21485	F
605	DURING	2018-05-22	01:32:00	1	2233	F	2233F	5	2	CTRL	4	1.1	0.75	1.11	1.1	0	0	UF
606	DURING	2018-05-20	23:34:00	23	2233	F	2233F	6	1	RABBIT	4	1.1	0.75	1.12	1.1	0	0	UF
607	DURING	2018-05-22	01:32:00	1	2233	F	2233F	5	2	RABBIT	4	1.1	0.75	1.12	1.1	0	0	UF
608	DURING	2018-05-20	23:34:00	23	2233	F	2233F	6	1	WEASEL	4	1.1	0.75	1.1	1.1	0	0	UF
609	DURING	2018-05-22	01:32:00	1	2233	F	2233F	5	2	WEASEL	4	1.1	0.75	1.12	1.1	0	0	UF
610	DURING	2018-05-21	01:38:00	1	2235	F	2235F	6	1	CTRL	4	1.1	0.75	1.1	1.1	0	0	UF
611	DURING	2018-05-21	16:51:00	17	2235	F	2235F	5	2	CTRL	4	1.1	0.75	1.1	1.1	0	0	UF
612	DURING	2018-05-21	01:38:00	1	2235	F	2235F	6	1	RABBIT	4	1.1	0.75	0.97	0.97	0.118182	0.350935	F
613	DURING	2018-05-21	16:51:00	17	2235	F	2235F	5	2	RABBIT	4	1.1	0.75	0.95	0.95	0.136364	0.378228	F
614	DURING	2018-05-21	01:38:00	1	2235	F	2235F	6	1	WEASEL	4	1.1	0.75	1.11	1.1	0	0	UF
615	DURING	2018-05-21	16:51:00	17	2235	F	2235F	5	2	WEASEL	4	1.1	0.75	1.1	1.1	0	0	UF
616	DURING	2018-05-20	17:01:00	17	2236	F	2236F	5	1	CTRL	4	1.1	0.75	1.1	1.1	0	0	UF
617	DURING	2018-05-21	19:02:00	19	2236	F	2236F	6	2	CTRL	4	1.1	0.75	1.1	1.1	0	0	UF
618	DURING	2018-05-20	17:01:00	17	2236	F	2236F	5	1	RABBIT	4	1.1	0.75	1.09	1.09	0.00909091	0.0954913	UF
619	DURING	2018-05-21	19:02:00	19	2236	F	2236F	6	2	RABBIT	4	1.1	0.75	1.08	1.08	0.0181818	0.135252	UF
620	DURING	2018-05-20	17:01:00	17	2236	F	2236F	5	1	WEASEL	4	1.1	0.75	1.11	1.1	0	0	UF
621	DURING	2018-05-21	19:02:00	19	2236	F	2236F	6	2	WEASEL	4	1.1	0.75	1.1	1.1	0	0	UF
622	DURING	2018-05-18	23:36:00	23	2237	F	2237F	5	1	CTRL	4	1.1	0.75	1.1	1.1	0	0	UF
623	DURING	2018-05-20	01:49:00	1	2237	F	2237F	6	2	CTRL	4	1.1	0.75	1.1	1.1	0	0	UF
624	DURING	2018-05-18	23:36:00	23	2237	F	2237F	5	1	RABBIT	4	1.1	0.75	1.1	1.1	0	0	UF
625	DURING	2018-05-20	01:49:00	1	2237	F	2237F	6	2	RABBIT	4	1.1	0.75	1.04	1.04	0.0545455	0.235727	F
626	DURING	2018-05-18	23:36:00	23	2237	F	2237F	5	1	WEASEL	4	1.1	0.75	1.11	1.1	0	0	UF
627	DURING	2018-05-20	01:49:00	1	2237	F	2237F	6	2	WEASEL	4	1.1	0.75	1.11	1.1	0	0	UF
628	DURING	2018-05-21	01:38:00	1	2238	F	2238F	5	1	CTRL	4	1.1	0.75	1.1	1.1	0	0	UF
629	DURING	2018-05-21	16:51:00	17	2238	F	2238F	6	2	CTRL	4	1.1	0.75	1.09	1.09	0.00909091	0.0954913	UF
630	DURING	2018-05-21	01:38:00	1	2238	F	2238F	5	1	RABBIT	4	1.1	0.75	0.89	0.89	0.190909	0.452184	F
631	DURING	2018-05-21	16:51:00	17	2238	F	2238F	6	2	RABBIT	4	1.1	0.75	1.09	1.09	0.00909091	0.0954913	UF
632	DURING	2018-05-21	01:38:00	1	2238	F	2238F	5	1	WEASEL	4	1.1	0.75	1.12	1.1	0	0	UF
633	DURING	2018-05-21	16:51:00	17	2238	F	2238F	6	2	WEASEL	4	1.1	0.75	1.1	1.1	0	0	UF
634	DURING	2018-05-07	18:09:00	18	2251	M	2251M	6	1	CTRL	4	1.1	0.75	0.97	0.97	0.118182	0.350935	F
635	DURING	2018-05-08	18:05:00	18	2251	M	2251M	5	2	CTRL	4	1.1	0.75	1.08	1.08	0.0181818	0.135252	UF
636	DURING	2018-05-07	18:09:00	18	2251	M	2251M	6	1	RABBIT	4	1.1	0.75	1.11	1.1	0	0	UF
637	DURING	2018-05-08	18:05:00	18	2251	M	2251M	5	2	RABBIT	4	1.1	0.75	1.1	1.1	0	0	UF
638	DURING	2018-05-07	18:09:00	18	2251	M	2251M	6	1	WEASEL	4	1.1	0.75	1.12	1.1	0	0	UF
639	DURING	2018-05-08	18:05:00	18	2251	M	2251M	5	2	WEASEL	4	1.1	0.75	1.01	1.01	0.0818182	0.29009	F
640	DURING	2018-05-10	00:48:00	0	2252	F	2252F	6	1	CTRL	4	1.1	0.75	1.11	1.1	0	0	UF
641	DURING	2018-05-11	00:37:00	0	2252	F	2252F	5	2	CTRL	4	1.1	0.75	0.91	0.91	0.172727	0.428608	F
642	DURING	2018-05-10	00:48:00	0	2252	F	2252F	6	1	RABBIT	4	1.1	0.75	0.96	0.96	0.127273	0.36479	F
643	DURING	2018-05-11	00:37:00	0	2252	F	2252F	5	2	RABBIT	4	1.1	0.75	1.06	1.06	0.0363636	0.191868	F
644	DURING	2018-05-10	00:48:00	0	2252	F	2252F	6	1	WEASEL	4	1.1	0.75	1.02	1.02	0.0727273	0.273061	F
645	DURING	2018-05-11	00:37:00	0	2252	F	2252F	5	2	WEASEL	4	1.1	0.75	0.96	0.96	0.127273	0.36479	F
646	DURING	2018-05-18	17:08:00	17	2253	F	2253F	5	1	CTRL	4	1.1	0.75	1.04	1.04	0.0545455	0.235727	F
647	DURING	2018-05-19	19:15:00	19	2253	F	2253F	6	2	CTRL	4	1.1	0.75	1.1	1.1	0	0	UF
648	DURING	2018-05-18	17:08:00	17	2253	F	2253F	5	1	RABBIT	4	1.1	0.75	1.12	1.1	0	0	UF
649	DURING	2018-05-19	19:15:00	19	2253	F	2253F	6	2	RABBIT	4	1.1	0.75	1.05	1.05	0.0454545	0.21485	F
650	DURING	2018-05-18	17:08:00	17	2253	F	2253F	5	1	WEASEL	4	1.1	0.75	1.11	1.1	0	0	UF
651	DURING	2018-05-19	19:15:00	19	2253	F	2253F	6	2	WEASEL	4	1.1	0.75	1.1	1.1	0	0	UF
652	DURING	2018-05-18	17:08:00	17	2254	F	2254F	6	1	CTRL	4	1.1	0.75	1.11	1.1	0	0	UF
653	DURING	2018-05-19	19:15:00	19	2254	F	2254F	5	2	CTRL	4	1.1	0.75	1.09	1.09	0.00909091	0.0954913	UF
654	DURING	2018-05-18	17:08:00	17	2254	F	2254F	6	1	RABBIT	4	1.1	0.75	1.12	1.1	0	0	UF
655	DURING	2018-05-19	19:15:00	19	2254	F	2254F	5	2	RABBIT	4	1.1	0.75	1.06	1.06	0.0363636	0.191868	F
656	DURING	2018-05-18	17:08:00	17	2254	F	2254F	6	1	WEASEL	4	1.1	0.75	1.1	1.1	0	0	UF
657	DURING	2018-05-19	19:15:00	19	2254	F	2254F	5	2	WEASEL	4	1.1	0.75	1.1	1.1	0	0	UF
658	DURING	2018-05-18	23:36:00	23	2256	M	2256M	6	1	CTRL	4	1.1	0.75	1.11	1.1	0	0	UF
659	DURING	2018-05-20	01:49:00	1	2256	M	2256M	5	2	CTRL	4	1.1	0.75	1.09	1.09	0.00909091	0.0954913	UF
660	DURING	2018-05-18	23:36:00	23	2256	M	2256M	6	1	RABBIT	4	1.1	0.75	1.09	1.09	0.00909091	0.0954913	UF
661	DURING	2018-05-20	01:49:00	1	2256	M	2256M	5	2	RABBIT	4	1.1	0.75	1.1	1.1	0	0	UF
662	DURING	2018-05-18	23:36:00	23	2256	M	2256M	6	1	WEASEL	4	1.1	0.75	1.1	1.1	0	0	UF
663	DURING	2018-05-20	01:49:00	1	2256	M	2256M	5	2	WEASEL	4	1.1	0.75	1.11	1.1	0	0	UF
664	DURING	2018-05-07	22:52:00	22	2257	M	2257M	6	1	CTRL	4	1.1	0.75	1.07	1.07	0.0272727	0.165905	F
665	DURING	2018-05-09	03:02:00	2	2257	M	2257M	5	2	CTRL	4	1.1	0.75	1.02	1.02	0.0727273	0.273061	F
666	DURING	2018-05-07	22:52:00	22	2257	M	2257M	6	1	RABBIT	4	1.1	0.75	1.12	1.1	0	0	UF
667	DURING	2018-05-09	03:02:00	2	2257	M	2257M	5	2	RABBIT	4	1.1	0.75	1.11	1.1	0	0	UF
668	DURING	2018-05-07	22:52:00	22	2257	M	2257M	6	1	WEASEL	4	1.1	0.75	1.11	1.1	0	0	UF
669	DURING	2018-05-09	03:02:00	2	2257	M	2257M	5	2	WEASEL	4	1.1	0.75	1.12	1.1	0	0	UF
670	DURING	2018-05-08	01:08:00	0	2259	F	2259F	5	1	CTRL	4	1.1	0.75	1.08	1.08	0.0181818	0.135252	UF
671	DURING	2018-05-09	03:02:00	2	2259	F	2259F	6	2	CTRL	4	1.1	0.75	1.04	1.04	0.0545455	0.235727	F
672	DURING	2018-05-08	01:08:00	0	2259	F	2259F	5	1	RABBIT	4	1.1	0.75	1.1	1.1	0	0	UF
673	DURING	2018-05-09	03:02:00	2	2259	F	2259F	6	2	RABBIT	4	1.1	0.75	1.11	1.1	0	0	UF
674	DURING	2018-05-08	01:08:00	0	2259	F	2259F	5	1	WEASEL	4	1.1	0.75	1.07	1.07	0.0272727	0.165905	F
675	DURING	2018-05-09	03:02:00	2	2259	F	2259F	6	2	WEASEL	4	1.1	0.75	1.08	1.08	0.0181818	0.135252	UF
676	DURING	2018-05-18	21:24:00	21	2261	M	2261M	5	1	CTRL	4	1.1	0.75	1.09	1.09	0.00909091	0.0954913	UF
677	DURING	2018-05-19	23:37:00	23	2261	M	2261M	6	2	CTRL	4	1.1	0.75	1.11	1.1	0	0	UF
678	DURING	2018-05-18	21:24:00	21	2261	M	2261M	5	1	RABBIT	4	1.1	0.75	1.1	1.1	0	0	UF
679	DURING	2018-05-19	23:37:00	23	2261	M	2261M	6	2	RABBIT	4	1.1	0.75	1.08	1.08	0.0181818	0.135252	UF
680	DURING	2018-05-18	21:24:00	21	2261	M	2261M	5	1	WEASEL	4	1.1	0.75	1.02	1.02	0.0727273	0.273061	F
681	DURING	2018-05-19	23:37:00	23	2261	M	2261M	6	2	WEASEL	4	1.1	0.75	1.01	1.01	0.0818182	0.29009	F
682	DURING	2018-05-18	21:24:00	21	2262	M	2262M	6	1	CTRL	4	1.1	0.75	0.99	0.99	0.1	0.321751	F
683	DURING	2018-05-19	23:37:00	23	2262	M	2262M	5	2	CTRL	4	1.1	0.75	1.09	1.09	0.00909091	0.0954913	UF
684	DURING	2018-05-18	21:24:00	21	2262	M	2262M	6	1	RABBIT	4	1.1	0.75	1.1	1.1	0	0	UF
685	DURING	2018-05-19	23:37:00	23	2262	M	2262M	5	2	RABBIT	4	1.1	0.75	1.02	1.02	0.0727273	0.273061	F
686	DURING	2018-05-18	21:24:00	21	2262	M	2262M	6	1	WEASEL	4	1.1	0.75	1.1	1.1	0	0	UF
687	DURING	2018-05-19	23:37:00	23	2262	M	2262M	5	2	WEASEL	4	1.1	0.75	1.1	1.1	0	0	UF
688	DURING	2018-05-10	03:01:00	2	2263	M	2263M	6	1	CTRL	4	1.1	0.75	1.1	1.1	0	0	UF
689	DURING	2018-05-10	20:15:00	20	2263	M	2263M	5	2	CTRL	4	1.1	0.75	0.85	0.85	0.227273	0.496932	F
690	DURING	2018-05-10	03:01:00	2	2263	M	2263M	6	1	RABBIT	4	1.1	0.75	1.1	1.1	0	0	UF
691	DURING	2018-05-10	20:15:00	20	2263	M	2263M	5	2	RABBIT	4	1.1	0.75	1.09	1.09	0.00909091	0.0954913	UF
692	DURING	2018-05-10	03:01:00	2	2263	M	2263M	6	1	WEASEL	4	1.1	0.75	1.07	1.07	0.0272727	0.165905	F
693	DURING	2018-05-10	20:15:00	20	2263	M	2263M	5	2	WEASEL	4	1.1	0.75	1.08	1.08	0.0181818	0.135252	UF
700	DURING	2018-05-07	22:52:00	22	2266	F	2266F	5	1	CTRL	4	1.1	0.75	1.1	1.1	0	0	UF
701	DURING	2018-05-08	22:44:00	22	2266	F	2266F	6	2	CTRL	4	1.1	0.75	1.09	1.09	0.00909091	0.0954913	UF
702	DURING	2018-05-07	22:52:00	22	2266	F	2266F	5	1	RABBIT	4	1.1	0.75	1.01	1.01	0.0818182	0.29009	F
703	DURING	2018-05-08	22:44:00	22	2266	F	2266F	6	2	RABBIT	4	1.1	0.75	1.12	1.1	0	0	UF
704	DURING	2018-05-07	22:52:00	22	2266	F	2266F	5	1	WEASEL	4	1.1	0.75	1.12	1.1	0	0	UF
705	DURING	2018-05-08	22:44:00	22	2266	F	2266F	6	2	WEASEL	4	1.1	0.75	0.83	0.83	0.245455	0.518334	F
706	DURING	2018-05-09	22:35:00	22	2267	F	2267F	5	1	CTRL	4	1.1	0.75	1.09	1.09	0.00909091	0.0954913	UF
707	DURING	2018-05-10	17:57:00	18	2267	F	2267F	5	2	CTRL	4	1.1	0.75	1.09	1.09	0.00909091	0.0954913	UF
708	DURING	2018-05-09	22:35:00	22	2267	F	2267F	5	1	RABBIT	4	1.1	0.75	1.05	1.05	0.0454545	0.21485	F
709	DURING	2018-05-10	17:57:00	18	2267	F	2267F	5	2	RABBIT	4	1.1	0.75	1.09	1.09	0.00909091	0.0954913	UF
710	DURING	2018-05-09	22:35:00	22	2267	F	2267F	5	1	WEASEL	4	1.1	0.75	1.09	1.09	0.00909091	0.0954913	UF
711	DURING	2018-05-10	17:57:00	18	2267	F	2267F	5	2	WEASEL	4	1.1	0.75	1.1	1.1	0	0	UF
712	DURING	2018-05-18	19:15:00	19	2268	M	2268M	6	1	CTRL	4	1.1	0.75	0.87	0.87	0.209091	0.474917	F
713	DURING	2018-05-19	21:27:00	21	2268	M	2268M	5	2	CTRL	4	1.1	0.75	1.11	1.1	0	0	UF
714	DURING	2018-05-18	19:15:00	19	2268	M	2268M	6	1	RABBIT	4	1.1	0.75	1.08	1.08	0.0181818	0.135252	UF
715	DURING	2018-05-19	21:27:00	21	2268	M	2268M	5	2	RABBIT	4	1.1	0.75	1.03	1.03	0.0636364	0.255018	F
716	DURING	2018-05-18	19:15:00	19	2268	M	2268M	6	1	WEASEL	4	1.1	0.75	1.11	1.1	0	0	UF
717	DURING	2018-05-19	21:27:00	21	2268	M	2268M	5	2	WEASEL	4	1.1	0.75	1.07	1.07	0.0272727	0.165905	F

## Sheet: Manuscript Information
Title: Olfactory cues and the value of information; Voles interpret cues differently based on recent predator encounters.
Journal: Behavioral Ecology and Sociobiology
Authors: Sonny S. Bleicher, Hannu Ylonen, Teemu Käpylä and Marko Haapakoski
Corresponding Authors Affiliation: USAID, DCHA/ ASHA email: bleicher.s.s@gmail.com
